# Supplementary material for: Tumor-Agnostic Landscape with HER2 Amplification in Japan: Real-World Prevalence and Implications for Targeting HER2
Source: Curr Oncol. 2026 Mar 30;33(4):195. doi: 10.3390/curroncol33040195 (PMC13115398; doi:10.3390/curroncol33040195)
Supplement: Supplementary file 1 [file curroncol-33-00195-s001.zip]

Archive with 2 entries (2 files):
- curroncol-4180604-Figure S1.pdf
- curroncol-4180604-supplementary.xlsx
