# Supplementary material for: Tumor-Agnostic Landscape with HER2 Amplification in Japan: Real-World Prevalence and Implications for Targeting HER2
Source: Curr Oncol. 2026 Mar 30;33(4):195. doi: 10.3390/curroncol33040195 (PMC13115398; doi:10.3390/curroncol33040195)
Supplement: Supplementary file 1 [file curroncol-33-00195-s001.zip › curroncol-4180604-supplementary.xlsx]

## Sheet: Table S1
Table S1: Patient characteristics by tumor type
		Cancer type (ALL)	Ampulla of Vater	Biliary Tract	Bladder/Urinary Tract	Bowel	Breast	Cervix	CNS/Brain	Esophagus/Stomach	Head and Neck	Kidney	Liver	Lung	Other	Ovary/Fallopian Tube	Pancreas	Peritoneum	Prostate	Skin	Soft Tissue	Thymus	Thyroid	Uterus
Total, N(%)		89374 (100.0%)	531 (0.6%)	7966 (8.9%)	1484 (1.7%)	14888 (16.7%)	6720 (7.5%)	2177 (2.4%)	2158 (2.4%)	5499 (6.2%)	2911 (3.3%)	696 (0.8%)	785 (0.9%)	5417 (6.1%)	2294 (2.6%)	4941 (5.5%)	13976 (15.6%)	590 (0.7%)	5510 (6.2%)	1381 (1.5%)	3293 (3.7%)	658 (0.7%)	892 (1.0%)	3068 (3.4%)
	Age- Mean [SD]	62.5 [12.5]	67.9 [9.6]	67.9 [9.9]	66 [10.9]	61.4 [11.7]	56.9 [11.4]	52.3 [11.2]	49.6 [15.8]	63.4 [11.7]	60.6 [13.0]	59.8 [13.7]	65.5 [12.6]	64.2 [11.3]	62.7 [12.9]	57.7 [11.4]	65.4 [10.1]	62.8 [10.9]	72.1 [7.9]	65.5 [13]	57.4 [16]	59.5 [11.9]	67.4 [11.6]	60 [10.4]
	Sex
	Male	44611 (49.9%)	338 (63.7%)	4878 (61.2%)	1028 (69.3%)	8080 (54.3%)	37 (0.6%)	1 (0.0%)	1143 (53.0%)	3957 (72.0%)	1892 (65.0%)	476 (68.4%)	615 (78.3%)	3395 (62.7%)	1172 (51.1%)	0 (0.0%)	7734 (55.3%)	71 (12.0%)	5508 (100.0%)	854 (61.8%)	1795 (54.5%)	391 (59.4%)	373 (41.8%)	1 (0.0%)
	Female	44759 (50.1%)	192 (36.2%)	3088 (38.8%)	456 (30.7%)	6808 (45.7%)	6683 (99.4%)	2175 (99.9%)	1015 (47.0%)	1542 (28.0%)	1019 (35.0%)	220 (31.6%)	170 (21.7%)	2022 (37.3%)	1122 (48.9%)	4941 (100.0%)	6241 (44.7%)	519 (88.0%)	2 (0.0%)	527 (38.2%)	1497 (45.5%)	267 (40.6%)	519 (58.2%)	3067 (100.0%)
	NA	4 (0.0%)	1 (0.2%)	0 (0.0%)	0 (0.0%)	0 (0.0%)	0 (0.0%)	1 (0.0%)	0 (0.0%)	0 (0.0%)	0 (0.0%)	0 (0.0%)	0 (0.0%)	0 (0.0%)	0 (0.0%)	0 (0.0%)	1 (0.0%)	0 (0.0%)	0 (0.0%)	0 (0.0%)	1 (0.0%)	0 (0.0%)	0 (0.0%)	0 (0.0%)
	Smoking
	Yes	39483 (44.2%)	255 (48.0%)	3979 (49.9%)	856 (57.7%)	6863 (46.1%)	1269 (18.9%)	646 (29.7%)	572 (26.5%)	3459 (62.9%)	1610 (55.3%)	355 (51.0%)	425 (54.1%)	3687 (68.1%)	1178 (51.4%)	816 (16.5%)	6429 (46.0%)	130 (22.0%)	3324 (60.3%)	593 (42.9%)	1265 (38.4%)	353 (53.6%)	319 (35.8%)	496 (16.2%)
	No	45060 (50.4%)	259 (48.8%)	3594 (45.1%)	525 (35.4%)	7203 (48.4%)	5022 (74.7%)	1421 (65.3%)	1375 (63.7%)	1784 (32.4%)	1163 (40.0%)	286 (41.1%)	314 (40.0%)	1554 (28.7%)	1032 (45.0%)	3893 (78.8%)	6924 (49.5%)	447 (75.8%)	1618 (29.4%)	662 (47.9%)	1849 (56.1%)	288 (43.8%)	544 (61.0%)	2460 (80.2%)
	NA	4831 (5.4%)	17 (3.2%)	393 (4.9%)	103 (6.9%)	822 (5.5%)	429 (6.4%)	110 (5.1%)	211 (9.8%)	256 (4.7%)	138 (4.7%)	55 (7.9%)	46 (5.9%)	176 (3.2%)	84 (3.7%)	232 (4.7%)	623 (4.5%)	13 (2.2%)	568 (10.3%)	126 (9.1%)	179 (5.4%)	17 (2.6%)	29 (3.3%)	112 (3.7%)
	Metastasis
	Yes	79962 (89.5%)	506 (95.3%)	6953 (87.3%)	1391 (93.7%)	14371 (96.5%)	6487 (96.5%)	2004 (92.1%)	325 (15.1%)	5186 (94.3%)	2501 (85.9%)	663 (95.3%)	573 (73.0%)	4996 (92.2%)	2121 (92.5%)	4559 (92.3%)	12219 (87.4%)	508 (86.1%)	5143 (93.3%)	1275 (92.3%)	2635 (80.0%)	594 (90.3%)	831 (93.2%)	2855 (93.1%)
	No	7366 (8.2%)	19 (3.6%)	851 (10.7%)	63 (4.2%)	218 (1.5%)	97 (1.4%)	129 (5.9%)	1749 (81.0%)	153 (2.8%)	330 (11.3%)	18 (2.6%)	187 (23.8%)	242 (4.5%)	98 (4.3%)	275 (5.6%)	1492 (10.7%)	69 (11.7%)	230 (4.2%)	74 (5.4%)	585 (17.8%)	44 (6.7%)	39 (4.4%)	170 (5.5%)
	NA	2046 (2.3%)	6 (1.1%)	162 (2.0%)	30 (2.0%)	299 (2.0%)	136 (2.0%)	44 (2.0%)	84 (3.9%)	160 (2.9%)	80 (2.7%)	15 (2.2%)	25 (3.2%)	179 (3.3%)	75 (3.3%)	107 (2.2%)	265 (1.9%)	13 (2.2%)	137 (2.5%)	32 (2.3%)	73 (2.2%)	20 (3.0%)	22 (2.5%)	43 (1.4%)
	Metastasis area
	Bone	15838 (17.7%)	17 (3.2%)	500 (6.3%)	343 (23.1%)	935 (6.3%)	3405 (50.7%)	321 (14.7%)	31 (1.4%)	535 (9.7%)	545 (18.7%)	269 (38.6%)	100 (12.7%)	1602 (29.6%)	451 (19.7%)	195 (3.9%)	610 (4.4%)	9 (1.5%)	4231 (76.8%)	242 (17.5%)	487 (14.8%)	147 (22.3%)	216 (24.2%)	379 (12.4%)
	Peritoneum	17595 (19.7%)	37 (7.0%)	1467 (18.4%)	167 (11.3%)	4459 (30.0%)	285 (4.2%)	440 (20.2%)	6 (0.3%)	1697 (30.9%)	45 (1.5%)	62 (8.9%)	87 (11.1%)	114 (2.1%)	473 (20.6%)	2912 (58.9%)	3165 (22.6%)	321 (54.4%)	66 (1.2%)	52 (3.8%)	565 (17.2%)	17 (2.6%)	2 (0.2%)	1068 (34.8%)
	Liver	29410 (32.9%)	289 (54.4%)	3351 (42.1%)	278 (18.7%)	8096 (54.4%)	3076 (45.8%)	318 (14.6%)	19 (0.9%)	1700 (30.9%)	338 (11.6%)	164 (23.6%)	184 (23.4%)	861 (15.9%)	485 (21.1%)	865 (17.5%)	7106 (50.8%)	79 (13.4%)	469 (8.5%)	217 (15.7%)	669 (20.3%)	144 (21.9%)	52 (5.8%)	421 (13.7%)
	Lung	25792 (28.9%)	133 (25.0%)	1343 (16.9%)	540 (36.4%)	6801 (45.7%)	2444 (36.4%)	679 (31.2%)	38 (1.8%)	962 (17.5%)	1461 (50.2%)	420 (60.3%)	213 (27.1%)	1840 (34.0%)	425 (18.5%)	631 (12.8%)	2751 (19.7%)	34 (5.8%)	734 (13.3%)	478 (34.6%)	1160 (35.2%)	220 (33.4%)	595 (66.7%)	1240 (40.4%)
	Lymph nodes / lymph vessels	31774 (35.6%)	211 (39.7%)	3242 (40.7%)	840 (56.6%)	4727 (31.8%)	2962 (44.1%)	1102 (50.6%)	39 (1.8%)	2841 (51.7%)	997 (34.2%)	274 (39.4%)	177 (22.5%)	2078 (38.4%)	1053 (45.9%)	1960 (39.7%)	3162 (22.6%)	156 (26.4%)	2612 (47.4%)	815 (59.0%)	440 (13.4%)	184 (28.0%)	449 (50.3%)	1069 (34.8%)
CGP Testing	ALL
	Tissue ALL	73960 (82.8%)	488 (91.9%)	6178 (77.6%)	1319 (88.9%)	13168 (88.4%)	5461 (81.3%)	2005 (92.1%)	2132 (98.8%)	4801 (87.3%)	2710 (93.1%)	557 (80.0%)	642 (81.8%)	3903 (72.1%)	1971 (85.9%)	4603 (93.2%)	9943 (71.1%)	533 (90.3%)	3341 (60.6%)	1341 (97.1%)	3103 (94.2%)	589 (89.5%)	789 (88.5%)	2945 (96.0%)
	NCC OncoPanel	8584 (9.6%)	60 (11.3%)	867 (10.9%)	134 (9.0%)	1238 (8.3%)	545 (8.1%)	152 (7.0%)	119 (5.5%)	608 (11.1%)	209 (7.2%)	45 (6.5%)	78 (9.9%)	440 (8.1%)	246 (10.7%)	341 (6.9%)	2268 (16.2%)	48 (8.1%)	305 (5.5%)	143 (10.4%)	249 (7.6%)	68 (10.3%)	76 (8.5%)	199 (6.5%)
	FoundationOne CDx	62299 (69.7%)	406 (76.5%)	5130 (64.4%)	1138 (76.7%)	11434 (76.8%)	4794 (71.3%)	1795 (82.5%)	1688 (78.2%)	4059 (73.8%)	2338 (80.3%)	490 (70.4%)	536 (68.3%)	3325 (61.4%)	1650 (71.9%)	4075 (82.5%)	7412 (53.0%)	459 (77.8%)	2994 (54.3%)	1145 (82.9%)	2504 (76.0%)	502 (76.3%)	670 (75.1%)	2588 (84.4%)
	GenMineTOP	3077 (3.4%)	22 (4.1%)	181 (2.3%)	47 (3.2%)	496 (3.3%)	122 (1.8%)	58 (2.7%)	325 (15.1%)	134 (2.4%)	163 (5.6%)	22 (3.2%)	28 (3.6%)	138 (2.5%)	75 (3.3%)	187 (3.8%)	263 (1.9%)	26 (4.4%)	42 (0.8%)	53 (3.8%)	350 (10.6%)	19 (2.9%)	43 (4.8%)	158 (5.1%)
	Liquid ALL	15414 (17.2%)	43 (8.1%)	1788 (22.4%)	165 (11.1%)	1720 (11.6%)	1259 (18.7%)	172 (7.9%)	26 (1.2%)	698 (12.7%)	201 (6.9%)	139 (20.0%)	143 (18.2%)	1514 (27.9%)	323 (14.1%)	338 (6.8%)	4033 (28.9%)	57 (9.7%)	2169 (39.4%)	40 (2.9%)	190 (5.8%)	69 (10.5%)	103 (11.5%)	123 (4.0%)
	FoundationOne Liquid CDx	13719 (15.4%)	38 (7.2%)	1583 (19.9%)	156 (10.5%)	1424 (9.6%)	1168 (17.4%)	166 (7.6%)	23 (1.1%)	614 (11.2%)	191 (6.6%)	130 (18.7%)	131 (16.7%)	1331 (24.6%)	291 (12.7%)	312 (6.3%)	3442 (24.6%)	54 (9.2%)	2066 (37.5%)	39 (2.8%)	184 (5.6%)	66 (10.0%)	93 (10.4%)	119 (3.9%)
	Guardant360 CDx	1695 (1.9%)	5 (0.9%)	205 (2.6%)	9 (0.6%)	296 (2.0%)	91 (1.4%)	6 (0.3%)	3 (0.1%)	84 (1.5%)	10 (0.3%)	9 (1.3%)	12 (1.5%)	183 (3.4%)	32 (1.4%)	26 (0.5%)	591 (4.2%)	3 (0.5%)	103 (1.9%)	1 (0.1%)	6 (0.2%)	3 (0.5%)	10 (1.1%)	4 (0.1%)
Sampling	Sample collection method
	(denominator is Tissue ALL)
	Surgery	45137 (61.0%)	380 (77.9%)	3485 (56.4%)	993 (75.3%)	10283 (78.1%)	2670 (48.9%)	1055 (52.6%)	1845 (86.5%)	2312 (48.2%)	1735 (64.0%)	433 (77.7%)	352 (54.8%)	1447 (37.1%)	725 (36.8%)	4107 (89.2%)	4715 (47.4%)	391 (73.4%)	712 (21.3%)	948 (70.7%)	2202 (71.0%)	287 (48.7%)	602 (76.3%)	2511 (85.3%)
	biopsy	28566 (38.6%)	108 (22.1%)	2678 (43.3%)	318 (24.1%)	2874 (21.8%)	2771 (50.7%)	946 (47.2%)	287 (13.5%)	2474 (51.5%)	974 (35.9%)	124 (22.3%)	289 (45.0%)	2408 (61.7%)	1223 (62.0%)	466 (10.1%)	5174 (52.0%)	132 (24.8%)	2627 (78.6%)	392 (29.2%)	899 (29.0%)	300 (50.9%)	186 (23.6%)	430 (14.6%)
	Other	245 (0.3%)	0 (0.0%)	13 (0.2%)	8 (0.6%)	10 (0.1%)	20 (0.4%)	3 (0.1%)	0 (0.0%)	14 (0.3%)	0 (0.0%)	0 (0.0%)	1 (0.2%)	47 (1.2%)	22 (1.1%)	29 (0.6%)	53 (0.5%)	10 (1.9%)	2 (0.1%)	1 (0.1%)	1 (0.0%)	1 (0.2%)	1 (0.1%)	4 (0.1%)
	unknown	12 (0.0%)	0 (0.0%)	2 (0.0%)	0 (0.0%)	1 (0.0%)	0 (0.0%)	1 (0.0%)	0 (0.0%)	1 (0.0%)	1 (0.0%)	0 (0.0%)	0 (0.0%)	1 (0.0%)	1 (0.1%)	1 (0.0%)	1 (0.0%)	0 (0.0%)	0 (0.0%)	0 (0.0%)	1 (0.0%)	1 (0.2%)	0 (0.0%)	0 (0.0%)
	Specimen collection site
	(denominator is Tissue ALL)
	Primary lesion	50458 (68.2%)	411 (84.2%)	4405 (71.3%)	1044 (79.2%)	9200 (69.9%)	2874 (52.6%)	1570 (78.3%)	2010 (94.3%)	4028 (83.9%)	1715 (63.3%)	366 (65.7%)	509 (79.3%)	2000 (51.2%)	239 (12.1%)	2995 (65.1%)	7410 (74.5%)	312 (58.5%)	2836 (84.9%)	689 (51.4%)	2025 (65.3%)	327 (55.5%)	370 (46.9%)	2170 (73.7%)
	Metastatic lesion	23169 (31.3%)	76 (15.6%)	1766 (28.6%)	274 (20.8%)	3956 (30.0%)	2581 (47.3%)	431 (21.5%)	119 (5.6%)	772 (16.1%)	992 (36.6%)	190 (34.1%)	130 (20.2%)	1894 (48.5%)	1537 (78.0%)	1599 (34.7%)	2528 (25.4%)	209 (39.2%)	499 (14.9%)	646 (48.2%)	1044 (33.6%)	259 (44.0%)	418 (53.0%)	771 (26.2%)
	unknown	333 (0.5%)	1 (0.2%)	7 (0.1%)	1 (0.1%)	12 (0.1%)	6 (0.1%)	4 (0.2%)	3 (0.1%)	1 (0.0%)	3 (0.1%)	1 (0.2%)	3 (0.5%)	9 (0.2%)	195 (9.9%)	9 (0.2%)	5 (0.1%)	12 (2.3%)	6 (0.2%)	6 (0.4%)	34 (1.1%)	3 (0.5%)	1 (0.1%)	4 (0.1%)
Treatment	Treatment Line (Pre-EP)
	1L	20260 (22.7%)	182 (34.3%)	3861 (48.5%)	225 (15.2%)	2035 (13.7%)	383 (5.7%)	463 (21.3%)	1064 (49.3%)	618 (11.2%)	675 (23.2%)	115 (16.5%)	244 (31.1%)	649 (12.0%)	1110 (48.4%)	629 (12.7%)	3518 (25.2%)	104 (17.6%)	569 (10.3%)	523 (37.9%)	1166 (35.4%)	238 (36.2%)	478 (53.6%)	864 (28.2%)
	2L	22048 (24.7%)	233 (43.9%)	2719 (34.1%)	328 (22.1%)	3449 (23.2%)	531 (7.9%)	703 (32.3%)	460 (21.3%)	1378 (25.1%)	584 (20.1%)	151 (21.7%)	172 (21.9%)	1162 (21.5%)	450 (19.6%)	1018 (20.6%)	5042 (36.1%)	110 (18.6%)	938 (17.0%)	323 (23.4%)	621 (18.9%)	163 (24.8%)	142 (15.9%)	1009 (32.9%)
	3L	16720 (18.7%)	71 (13.4%)	826 (10.4%)	513 (34.6%)	3586 (24.1%)	832 (12.4%)	500 (23.0%)	99 (4.6%)	1426 (25.9%)	476 (16.4%)	157 (22.6%)	130 (16.6%)	1219 (22.5%)	157 (6.8%)	1015 (20.5%)	3053 (21.8%)	100 (16.9%)	1115 (20.2%)	167 (12.1%)	419 (12.7%)	87 (13.2%)	31 (3.5%)	570 (18.6%)
	4L	10438 (11.7%)	22 (4.1%)	200 (2.5%)	225 (15.2%)	2547 (17.1%)	933 (13.9%)	244 (11.2%)	35 (1.6%)	990 (18.0%)	284 (9.8%)	108 (15.5%)	94 (12.0%)	872 (16.1%)	56 (2.4%)	741 (15.0%)	1321 (9.5%)	92 (15.6%)	976 (17.7%)	57 (4.1%)	259 (7.9%)	53 (8.1%)	9 (1.0%)	245 (8.0%)
	≥5L	13649 (15.3%)	2 (0.4%)	62 (0.8%)	113 (7.6%)	2738 (18.4%)	3730 (55.5%)	181 (8.3%)	15 (0.7%)	856 (15.6%)	182 (6.3%)	133 (19.1%)	92 (11.7%)	1263 (23.3%)	50 (2.2%)	1329 (26.9%)	549 (3.9%)	157 (26.6%)	1677 (30.4%)	55 (4.0%)	171 (5.2%)	61 (9.3%)	1 (0.1%)	168 (5.5%)
	NA	6259 (7.0%)	21 (4.0%)	298 (3.7%)	80 (5.4%)	533 (3.6%)	311 (4.6%)	86 (4.0%)	485 (22.5%)	231 (4.2%)	710 (24.4%)	32 (4.6%)	53 (6.8%)	252 (4.7%)	471 (20.5%)	209 (4.2%)	493 (3.5%)	27 (4.6%)	235 (4.3%)	256 (18.5%)	657 (20.0%)	56 (8.5%)	231 (25.9%)	212 (6.9%)
Data are shown as n (%) unless stated otherwise.
1L: first-line; 2L: second-line; 3L: third-line; 4L: fourth-line; 5L: fifth-line; CGP: comprehensive genomic profiling; CNS: central nervous system; EP: expert panel; NA: not applicable; SD: standard deviation.

## Sheet: Table S2
Table S2: Prevalence of HER2 amplification according to the OncoTree hierarchical classification system
C-CAT classification version	OncoTree Level						Solid tumors (all cancer types and subtypes)	ALL (N=89374)	HER2 amp (N=5119)	HER2 no-amp (N=84255)
	1st	2nd	3rd	4th	5th	6th		89374 (100.0%)	5119 (5.7%)	84255 (94.3%)
Ver.3	First layer						Adrenal Gland	213 (100.0%)	2 (0.9%)	211 (99.1%)
Ver.3		Second layer					Adrenocortical Adenoma	0 (0.0%)	0 (0.0%)	0 (0.0%)
Ver.3		Second layer					Adrenocortical Carcinoma	129 (100.0%)	0 (0.0%)	129 (100.0%)
Ver.3		Second layer					Pheochromocytoma	47 (100.0%)	1 (2.1%)	46 (97.9%)
Ver.3	First layer						Ampulla of Vater	531 (100.0%)	54 (10.2%)	477 (89.8%)
Ver.3		Second layer					Ampullary Carcinoma	451 (100.0%)	45 (10.0%)	406 (90.0%)
Ver.3			Third layer				Intestinal Ampullary Carcinoma	46 (100.0%)	3 (6.5%)	43 (93.5%)
Ver.3			Third layer				Mixed Ampullary Carcinoma	16 (100.0%)	3 (18.8%)	13 (81.3%)
Ver.3			Third layer				Pancreatobiliary Ampullary Carcinoma	43 (100.0%)	1 (2.3%)	42 (97.7%)
Ver.3	First layer						Biliary Tract	7966 (100.0%)	673 (8.4%)	7293 (91.6%)
Ver.3		Second layer					Intracholecystic Papillary Neoplasm	1885 (100.0%)	296 (15.7%)	1589 (84.3%)
Ver.3			Third layer				Gallbladder Cancer	1868 (100.0%)	291 (15.6%)	1577 (84.4%)
Ver.3				Fourth layer			Adenosquamous Carcinoma of the Gallbladder	45 (100.0%)	2 (4.4%)	43 (95.6%)
Ver.3				Fourth layer			Gallbladder Adenocarcinoma, NOS	1181 (100.0%)	200 (16.9%)	981 (83.1%)
Ver.3				Fourth layer			Small Cell Gallbladder Carcinoma	22 (100.0%)	4 (18.2%)	18 (81.8%)
Ver.3		Second layer					Intraductal Papillary Neoplasm of the Bile Duct	5455 (100.0%)	325 (6.0%)	5130 (94.0%)
Ver.3			Third layer				Cholangiocarcinoma	5419 (100.0%)	322 (5.9%)	5097 (94.1%)
Ver.3				Fourth layer			Extrahepatic Cholangiocarcinoma	995 (100.0%)	93 (9.3%)	902 (90.7%)
Ver.3				Fourth layer			Intrahepatic Cholangiocarcinoma	2842 (100.0%)	136 (4.8%)	2706 (95.2%)
Ver.3				Fourth layer			Perihilar Cholangiocarcinoma	1107 (100.0%)	60 (5.4%)	1047 (94.6%)
Ver.3	First layer						Bladder/Urinary Tract	1484 (100.0%)	157 (10.6%)	1327 (89.4%)
Ver.3		Second layer					Bladder Adenocarcinoma	26 (100.0%)	3 (11.5%)	23 (88.5%)
Ver.3		Second layer					Bladder Squamous Cell Carcinoma	19 (100.0%)	2 (10.5%)	17 (89.5%)
Ver.3		Second layer					Bladder Urothelial Carcinoma	568 (100.0%)	91 (16.0%)	477 (84.0%)
Ver.3		Second layer					Inflammatory Myofibroblastic Bladder Tumor	0 (0.0%)	0 (0.0%)	0 (0.0%)
Ver.3		Second layer					Inverted Urothelial Papilloma	0 (0.0%)	0 (0.0%)	0 (0.0%)
Ver.3		Second layer					Mucosal Melanoma of the Urethra	1 (100.0%)	0 (0.0%)	1 (100.0%)
Ver.3		Second layer					Plasmacytoid/Signet Ring Cell Bladder Carcinoma	12 (100.0%)	1 (8.3%)	11 (91.7%)
Ver.3		Second layer					Sarcomatoid Carcinoma of the Urinary Bladder	3 (100.0%)	0 (0.0%)	3 (100.0%)
Ver.3		Second layer					Small Cell Bladder Cancer	59 (100.0%)	2 (3.4%)	57 (96.6%)
Ver.3		Second layer					Upper Tract Urothelial Carcinoma	431 (100.0%)	34 (7.9%)	397 (92.1%)
Ver.3		Second layer					Urachal Carcinoma	120 (100.0%)	12 (10.0%)	108 (90.0%)
Ver.3			Third layer				Urachal Adenocarcinoma	91 (100.0%)	10 (11.0%)	81 (89.0%)
Ver.3		Second layer					Urethral Cancer	63 (100.0%)	4 (6.3%)	59 (93.7%)
Ver.3			Third layer				Urethral Adenocarcinoma	20 (100.0%)	0 (0.0%)	20 (100.0%)
Ver.3			Third layer				Urethral Squamous Cell Carcinoma	10 (100.0%)	1 (10.0%)	9 (90.0%)
Ver.3			Third layer				Urethral Urothelial Carcinoma	27 (100.0%)	2 (7.4%)	25 (92.6%)
Ver.3		Second layer					Urothelial Papilloma	0 (0.0%)	0 (0.0%)	0 (0.0%)
Ver.3	First layer						Bone	448 (100.0%)	5 (1.1%)	443 (98.9%)
Ver.3		Second layer					Adamantinoma	2 (100.0%)	0 (0.0%)	2 (100.0%)
Ver.3		Second layer					Chondroblastoma	1 (100.0%)	1 (100.0%)	0 (0.0%)
Ver.3		Second layer					Chondrosarcoma	86 (100.0%)	0 (0.0%)	86 (100.0%)
Ver.3			Third layer				Dedifferentiated Chondrosarcoma	10 (100.0%)	0 (0.0%)	10 (100.0%)
Ver.3			Third layer				Extraskeletal Myxoid Chondrosarcoma	12 (100.0%)	0 (0.0%)	12 (100.0%)
Ver.3			Third layer				Mesenchymal Chondrosarcoma	7 (100.0%)	0 (0.0%)	7 (100.0%)
Ver.3			Third layer				Myxoid Chondrosarcoma	1 (100.0%)	0 (0.0%)	1 (100.0%)
Ver.3		Second layer					Chordoma	32 (100.0%)	1 (3.1%)	31 (96.9%)
Ver.3			Third layer				Conventional Type Chordoma	16 (100.0%)	0 (0.0%)	16 (100.0%)
Ver.3			Third layer				Dedifferentiated Chordoma	2 (100.0%)	0 (0.0%)	2 (100.0%)
Ver.3		Second layer					Ewing Sarcoma	37 (100.0%)	0 (0.0%)	37 (100.0%)
Ver.3		Second layer					Giant Cell Tumor of Bone	9 (100.0%)	1 (11.1%)	8 (88.9%)
Ver.3		Second layer					Osteosarcoma	183 (100.0%)	1 (0.5%)	182 (99.5%)
Ver.3			Third layer				Chondroblastic Osteosarcoma	17 (100.0%)	0 (0.0%)	17 (100.0%)
Ver.3			Third layer				Fibroblastic Osteosarcoma	8 (100.0%)	0 (0.0%)	8 (100.0%)
Ver.3			Third layer				High-Grade Surface Osteosarcoma	6 (100.0%)	0 (0.0%)	6 (100.0%)
Ver.3			Third layer				Low-Grade Central Osteosarcoma	1 (100.0%)	0 (0.0%)	1 (100.0%)
Ver.3			Third layer				Osteoblastic Osteosarcoma	23 (100.0%)	1 (4.3%)	22 (95.7%)
Ver.3			Third layer				Parosteal Osteosarcoma	2 (100.0%)	0 (0.0%)	2 (100.0%)
Ver.3			Third layer				Periosteal Osteosarcoma	1 (100.0%)	0 (0.0%)	1 (100.0%)
Ver.3			Third layer				Secondary Osteosarcoma	6 (100.0%)	0 (0.0%)	6 (100.0%)
Ver.3			Third layer				Small Cell Osteosarcoma	1 (100.0%)	0 (0.0%)	1 (100.0%)
Ver.3			Third layer				Telangiectatic Osteosarcoma	5 (100.0%)	0 (0.0%)	5 (100.0%)
Ver.3	First layer						Bowel	14888 (100.0%)	803 (5.4%)	14085 (94.6%)
Ver.3		Second layer					Anal Gland Adenocarcinoma	85 (100.0%)	9 (10.6%)	76 (89.4%)
Ver.3		Second layer					Anal Squamous Cell Carcinoma	88 (100.0%)	6 (6.8%)	82 (93.2%)
Ver.3		Second layer					Anorectal Mucosal Melanoma	43 (100.0%)	0 (0.0%)	43 (100.0%)
Ver.3		Second layer					Appendiceal Adenocarcinoma	438 (100.0%)	7 (1.6%)	431 (98.4%)
Ver.3			Third layer				Colonic Type Adenocarcinoma of the Appendix	65 (100.0%)	4 (6.2%)	61 (93.8%)
Ver.3			Third layer				Goblet Cell Adenocarcinoma of the Appendix	40 (100.0%)	0 (0.0%)	40 (100.0%)
Ver.3			Third layer				Mucinous Adenocarcinoma of the Appendix	132 (100.0%)	2 (1.5%)	130 (98.5%)
Ver.3			Third layer				Signet Ring Cell Type of the Appendix	16 (100.0%)	0 (0.0%)	16 (100.0%)
Ver.3		Second layer					Colorectal Adenocarcinoma	11451 (100.0%)	657 (5.7%)	10794 (94.3%)
Ver.3			Third layer				Colon Adenocarcinoma	6064 (100.0%)	338 (5.6%)	5726 (94.4%)
Ver.3			Third layer				Colon Adenocarcinoma In Situ	0 (0.0%)	0 (0.0%)	0 (0.0%)
Ver.3			Third layer				Mucinous Adenocarcinoma of the Colon and Rectum	213 (100.0%)	6 (2.8%)	207 (97.2%)
Ver.3			Third layer				Rectal Adenocarcinoma	4228 (100.0%)	258 (6.1%)	3970 (93.9%)
Ver.3			Third layer				Signet Ring Cell Adenocarcinoma of the Colon and Rectum	30 (100.0%)	1 (3.3%)	29 (96.7%)
Ver.3		Second layer					Gastrointestinal Neuroendocrine Tumors	272 (100.0%)	4 (1.5%)	268 (98.5%)
Ver.3			Third layer				High-Grade Neuroendocrine Carcinoma of the Colon and Rectum	110 (100.0%)	2 (1.8%)	108 (98.2%)
Ver.3			Third layer				Small Bowel Well-Differentiated Neuroendocrine Tumor	27 (100.0%)	0 (0.0%)	27 (100.0%)
Ver.3			Third layer				Well-Differentiated Neuroendocrine Tumor of the Appendix	2 (100.0%)	0 (0.0%)	2 (100.0%)
Ver.3			Third layer				Well-Differentiated Neuroendocrine Tumor of the Rectum	45 (100.0%)	1 (2.2%)	44 (97.8%)
Ver.3		Second layer					Low-grade Appendiceal Mucinous Neoplasm	17 (100.0%)	0 (0.0%)	17 (100.0%)
Ver.3		Second layer					Medullary Carcinoma of the Colon	1 (100.0%)	0 (0.0%)	1 (100.0%)
Ver.3		Second layer					Small Bowel Cancer	529 (100.0%)	28 (5.3%)	501 (94.7%)
Ver.3			Third layer				Duodenal Adenocarcinoma	423 (100.0%)	25 (5.9%)	398 (94.1%)
Ver.3		Second layer					Small Intestinal Carcinoma	375 (100.0%)	18 (4.8%)	357 (95.2%)
Ver.3		Second layer					Tubular Adenoma of the Colon	7 (100.0%)	2 (28.6%)	5 (71.4%)
Ver.3	First layer						Breast	6720 (100.0%)	639 (9.5%)	6081 (90.5%)
Ver.3		Second layer					Adenomyoepithelioma of the Breast	8 (100.0%)	0 (0.0%)	8 (100.0%)
Ver.3		Second layer					Breast Ductal Carcinoma In Situ	4 (100.0%)	0 (0.0%)	4 (100.0%)
Ver.3			Third layer				Paget Disease of the Nipple	0 (0.0%)	0 (0.0%)	0 (0.0%)
Ver.3		Second layer					Breast Fibroepithelial Neoplasms	68 (100.0%)	1 (1.5%)	67 (98.5%)
Ver.3			Third layer				Fibroadenoma	0 (0.0%)	0 (0.0%)	0 (0.0%)
Ver.3			Third layer				Phyllodes Tumor of the Breast	68 (100.0%)	1 (1.5%)	67 (98.5%)
Ver.3				Fourth layer			Benign Phyllodes Tumor of the Breast	0 (0.0%)	0 (0.0%)	0 (0.0%)
Ver.3				Fourth layer			Borderline Phyllodes Tumor of the Breast	3 (100.0%)	0 (0.0%)	3 (100.0%)
Ver.3				Fourth layer			Malignant Phyllodes Tumor of the Breast	59 (100.0%)	0 (0.0%)	59 (100.0%)
Ver.3		Second layer					Breast Lobular Carcinoma In Situ	0 (0.0%)	0 (0.0%)	0 (0.0%)
Ver.3		Second layer					Breast Neoplasm, NOS	19 (100.0%)	1 (5.3%)	18 (94.7%)
Ver.3		Second layer					Breast Sarcoma	38 (100.0%)	0 (0.0%)	38 (100.0%)
Ver.3			Third layer				Breast Angiosarcoma	28 (100.0%)	0 (0.0%)	28 (100.0%)
Ver.3		Second layer					Inflammatory Breast Cancer	10 (100.0%)	1 (10.0%)	9 (90.0%)
Ver.3		Second layer					Invasive Breast Carcinoma	5704 (100.0%)	543 (9.5%)	5161 (90.5%)
Ver.3			Third layer				Adenoid Cystic Breast Cancer	9 (100.0%)	0 (0.0%)	9 (100.0%)
Ver.3			Third layer				Breast Carcinoma with Signet Ring	3 (100.0%)	0 (0.0%)	3 (100.0%)
Ver.3			Third layer				Breast Invasive Cancer, NOS	54 (100.0%)	8 (14.8%)	46 (85.2%)
Ver.3			Third layer				Breast Invasive Carcinoma, NOS	124 (100.0%)	19 (15.3%)	105 (84.7%)
Ver.3			Third layer				Breast Invasive Carcinosarcoma, NOS	2 (100.0%)	0 (0.0%)	2 (100.0%)
Ver.3			Third layer				Breast Invasive Ductal Carcinoma	4422 (100.0%)	430 (9.7%)	3992 (90.3%)
Ver.3			Third layer				Breast Invasive Lobular Carcinoma	354 (100.0%)	11 (3.1%)	343 (96.9%)
Ver.3			Third layer				Breast Invasive Mixed Mucinous Carcinoma	45 (100.0%)	4 (8.9%)	41 (91.1%)
Ver.3			Third layer				Breast Mixed Ductal and Lobular Carcinoma	11 (100.0%)	0 (0.0%)	11 (100.0%)
Ver.3			Third layer				Solid Papillary Carcinoma of the Breast	11 (100.0%)	1 (9.1%)	10 (90.9%)
Ver.3		Second layer					Juvenile Secretory Carcinoma of the Breast	2 (100.0%)	0 (0.0%)	2 (100.0%)
Ver.3		Second layer					Metaplastic Breast Cancer	110 (100.0%)	6 (5.5%)	104 (94.5%)
Ver.3			Third layer				Epithelial Type Metaplastic Breast Cancer	47 (100.0%)	3 (6.4%)	44 (93.6%)
Ver.3				Fourth layer			Metaplastic Adenocarcinoma with Spindle Cell Differentiation	16 (100.0%)	0 (0.0%)	16 (100.0%)
Ver.3				Fourth layer			Metaplastic Adenosquamous Carcinoma	1 (100.0%)	0 (0.0%)	1 (100.0%)
Ver.3				Fourth layer			Metaplastic Squamous Cell Carcinoma	25 (100.0%)	1 (4.0%)	24 (96.0%)
Ver.3			Third layer				Mixed Type Metaplastic Breast Cancer	15 (100.0%)	0 (0.0%)	15 (100.0%)
Ver.3				Fourth layer			Carcinoma with Chondroid Metaplasia	2 (100.0%)	0 (0.0%)	2 (100.0%)
Ver.3				Fourth layer			Carcinoma with Osseous Metaplasia	3 (100.0%)	0 (0.0%)	3 (100.0%)
Ver.3				Fourth layer			Metaplastic Carcinosarcoma	1 (100.0%)	0 (0.0%)	1 (100.0%)
Ver.3	First layer						Cervix	2177 (100.0%)	141 (6.5%)	2036 (93.5%)
Ver.3		Second layer					Cervical Adenocarcinoma	617 (100.0%)	63 (10.2%)	554 (89.8%)
Ver.3			Third layer				Cervical Clear Cell Carcinoma	9 (100.0%)	0 (0.0%)	9 (100.0%)
Ver.3			Third layer				Cervical Endometrioid Carcinoma	10 (100.0%)	0 (0.0%)	10 (100.0%)
Ver.3			Third layer				Cervical Serous Carcinoma	7 (100.0%)	1 (14.3%)	6 (85.7%)
Ver.3			Third layer				Endocervical Adenocarcinoma	151 (100.0%)	19 (12.6%)	132 (87.4%)
Ver.3			Third layer				Mesonephric Carcinoma	4 (100.0%)	0 (0.0%)	4 (100.0%)
Ver.3			Third layer				Mucinous Carcinoma	143 (100.0%)	20 (14.0%)	123 (86.0%)
Ver.3				Fourth layer			Gastric Type Mucinous Carcinoma	94 (100.0%)	14 (14.9%)	80 (85.1%)
Ver.3				Fourth layer			Intestinal Type Mucinous Carcinoma	2 (100.0%)	1 (50.0%)	1 (50.0%)
Ver.3				Fourth layer			Signet Ring Mucinous Carcinoma	3 (100.0%)	0 (0.0%)	3 (100.0%)
Ver.3			Third layer				Villoglandular Carcinoma	0 (0.0%)	0 (0.0%)	0 (0.0%)
Ver.3		Second layer					Cervical Adenocarcinoma In Situ	2 (100.0%)	0 (0.0%)	2 (100.0%)
Ver.3		Second layer					Cervical Adenoid Basal Carcinoma	0 (0.0%)	0 (0.0%)	0 (0.0%)
Ver.3		Second layer					Cervical Adenoid Cystic Carcinoma	1 (100.0%)	0 (0.0%)	1 (100.0%)
Ver.3		Second layer					Cervical Adenosquamous Carcinoma	94 (100.0%)	1 (1.1%)	93 (98.9%)
Ver.3		Second layer					Cervical Leiomyosarcoma	1 (100.0%)	0 (0.0%)	1 (100.0%)
Ver.3		Second layer					Cervical Neuroendocrine Tumor	89 (100.0%)	4 (4.5%)	85 (95.5%)
Ver.3		Second layer					Cervical Rhabdomyosarcoma	0 (0.0%)	0 (0.0%)	0 (0.0%)
Ver.3		Second layer					Cervical Squamous Cell Carcinoma	941 (100.0%)	44 (4.7%)	897 (95.3%)
Ver.3		Second layer					Glassy Cell Carcinoma of the Cervix	5 (100.0%)	0 (0.0%)	5 (100.0%)
Ver.3		Second layer					Mixed Cervical Carcinoma	21 (100.0%)	2 (9.5%)	19 (90.5%)
Ver.3		Second layer					Small Cell Carcinoma of the Cervix	74 (100.0%)	5 (6.8%)	69 (93.2%)
Ver.3		Second layer					Villoglandular Adenocarcinoma of the Cervix	0 (0.0%)	0 (0.0%)	0 (0.0%)
Ver.3	First layer						CNS/Brain	2158 (100.0%)	32 (1.5%)	2126 (98.5%)
Ver.3		Second layer					Choroid plexus tumours	0 (0.0%)	0 (0.0%)	0 (0.0%)
Ver.3			Third layer				Atypical choroid plexus papilloma	0 (0.0%)	0 (0.0%)	0 (0.0%)
Ver.3			Third layer				Choroid plexus carcinoma	0 (0.0%)	0 (0.0%)	0 (0.0%)
Ver.3			Third layer				Choroid plexus papilloma	0 (0.0%)	0 (0.0%)	0 (0.0%)
Ver.3		Second layer					Cranial and paraspinal nerve tumours	3 (100.0%)	0 (0.0%)	3 (100.0%)
Ver.3			Third layer				Cauda equina neuroendocrine tumour	0 (0.0%)	0 (0.0%)	0 (0.0%)
Ver.3			Third layer				Hybrid nerve sheath tumours	0 (0.0%)	0 (0.0%)	0 (0.0%)
Ver.3			Third layer				Malignant melanotic nerve sheath tumour	0 (0.0%)	0 (0.0%)	0 (0.0%)
Ver.3			Third layer				Malignant peripheral nerve sheath tumour	3 (100.0%)	0 (0.0%)	3 (100.0%)
Ver.3			Third layer				Neurofibroma	0 (0.0%)	0 (0.0%)	0 (0.0%)
Ver.3				Fourth layer			Neurofibroma	0 (0.0%)	0 (0.0%)	0 (0.0%)
Ver.3				Fourth layer			Plexiform neurofibroma	0 (0.0%)	0 (0.0%)	0 (0.0%)
Ver.3			Third layer				Perineurioma	0 (0.0%)	0 (0.0%)	0 (0.0%)
Ver.3			Third layer				Schwannoma	0 (0.0%)	0 (0.0%)	0 (0.0%)
Ver.3		Second layer					Embryonal tumours	6 (100.0%)	0 (0.0%)	6 (100.0%)
Ver.3			Third layer				Medulloblastoma	5 (100.0%)	0 (0.0%)	5 (100.0%)
Ver.3				Fourth layer			Medulloblastomas, histologically defined	0 (0.0%)	0 (0.0%)	0 (0.0%)
Ver.3					Fifth layer		Anaplastic medulloblastoma	0 (0.0%)	0 (0.0%)	0 (0.0%)
Ver.3					Fifth layer		Desmoplastic nodular medulloblastoma	0 (0.0%)	0 (0.0%)	0 (0.0%)
Ver.3					Fifth layer		Large cell medulloblastoma	0 (0.0%)	0 (0.0%)	0 (0.0%)
Ver.3					Fifth layer		Medulloblastoma with extensive nodularity	0 (0.0%)	0 (0.0%)	0 (0.0%)
Ver.3				Fourth layer			Medulloblastomas, molecularly defined	2 (100.0%)	0 (0.0%)	2 (100.0%)
Ver.3					Fifth layer		Medulloblastoma, non-WNT/non-SHH	1 (100.0%)	0 (0.0%)	1 (100.0%)
Ver.3					Fifth layer		Medulloblastoma, SHH-activated and TP53-mutant	0 (0.0%)	0 (0.0%)	0 (0.0%)
Ver.3					Fifth layer		Medulloblastoma, SHH-activated and TP53-wildtype	0 (0.0%)	0 (0.0%)	0 (0.0%)
Ver.3					Fifth layer		Medulloblastoma, WNT-activated	1 (100.0%)	0 (0.0%)	1 (100.0%)
Ver.3			Third layer				Other CNS embryonal tumours	1 (100.0%)	0 (0.0%)	1 (100.0%)
Ver.3				Fourth layer			Atypical teratoid/rhabdoid tumour	0 (0.0%)	0 (0.0%)	0 (0.0%)
Ver.3				Fourth layer			CNS embryonal tumour not elsewhere classified (NEC)/not otherwise specified (NOS)	0 (0.0%)	0 (0.0%)	0 (0.0%)
Ver.3				Fourth layer			CNS neuroblastoma, FOXR2-activated	0 (0.0%)	0 (0.0%)	0 (0.0%)
Ver.3				Fourth layer			CNS tumour with BCOR internal tandem duplication	0 (0.0%)	0 (0.0%)	0 (0.0%)
Ver.3				Fourth layer			Cribriform neuroepithelial tumour	0 (0.0%)	0 (0.0%)	0 (0.0%)
Ver.3				Fourth layer			Embryonal tumour with multilayered rosettes	0 (0.0%)	0 (0.0%)	0 (0.0%)
Ver.3		Second layer					Germ cell tumours	2 (100.0%)	0 (0.0%)	2 (100.0%)
Ver.3			Third layer				Germ cell tumours of the CNS	2 (100.0%)	0 (0.0%)	2 (100.0%)
Ver.3				Fourth layer			Choriocarcinoma	0 (0.0%)	0 (0.0%)	0 (0.0%)
Ver.3				Fourth layer			Embryonal carcinoma	0 (0.0%)	0 (0.0%)	0 (0.0%)
Ver.3				Fourth layer			Germinoma	2 (100.0%)	0 (0.0%)	2 (100.0%)
Ver.3				Fourth layer			Immature teratoma	0 (0.0%)	0 (0.0%)	0 (0.0%)
Ver.3				Fourth layer			Mature teratoma	0 (0.0%)	0 (0.0%)	0 (0.0%)
Ver.3				Fourth layer			Mixed germ cell tumour	0 (0.0%)	0 (0.0%)	0 (0.0%)
Ver.3				Fourth layer			Teratoma with somatic-type malignancy	0 (0.0%)	0 (0.0%)	0 (0.0%)
Ver.3				Fourth layer			Yolk sac tumour	0 (0.0%)	0 (0.0%)	0 (0.0%)
Ver.3		Second layer					Gliomas, glioneuronal tumours, and neuronal tumours	505 (100.0%)	3 (0.6%)	502 (99.4%)
Ver.3			Third layer				Circumscribed astrocytic gliomas	12 (100.0%)	0 (0.0%)	12 (100.0%)
Ver.3				Fourth layer			Astroblastoma, MN1-altered	0 (0.0%)	0 (0.0%)	0 (0.0%)
Ver.3				Fourth layer			Chordoid glioma	0 (0.0%)	0 (0.0%)	0 (0.0%)
Ver.3				Fourth layer			High-grade astrocytoma with piloid features	0 (0.0%)	0 (0.0%)	0 (0.0%)
Ver.3				Fourth layer			Pilocytic astrocytoma	9 (100.0%)	0 (0.0%)	9 (100.0%)
Ver.3				Fourth layer			Pleomorphic xanthoastrocytoma	1 (100.0%)	0 (0.0%)	1 (100.0%)
Ver.3				Fourth layer			Subependymal giant cell astrocytoma	0 (0.0%)	0 (0.0%)	0 (0.0%)
Ver.3			Third layer				Diffuse gliomas	438 (100.0%)	2 (0.5%)	436 (99.5%)
Ver.3				Fourth layer			Adult-type diffuse gliomas	358 (100.0%)	2 (0.6%)	356 (99.4%)
Ver.3					Fifth layer		Astrocytoma, IDH-mutant	58 (100.0%)	0 (0.0%)	58 (100.0%)
Ver.3						Sixth layer	Astrocytoma, IDH-mutant, grade 2	14 (100.0%)	0 (0.0%)	14 (100.0%)
Ver.3						Sixth layer	Astrocytoma, IDH-mutant, grade 3	18 (100.0%)	0 (0.0%)	18 (100.0%)
Ver.3						Sixth layer	Astrocytoma, IDH-mutant, grade 4	21 (100.0%)	0 (0.0%)	21 (100.0%)
Ver.3					Fifth layer		Glioblastoma, IDH-wildtype	261 (100.0%)	2 (0.8%)	259 (99.2%)
Ver.3					Fifth layer		Oligodendroglioma, IDH-mutant and 1p/19q-codeleted	17 (100.0%)	0 (0.0%)	17 (100.0%)
Ver.3						Sixth layer	Oligodendroglioma, IDH-mutant and 1p/19q-codeleted, grade 2	8 (100.0%)	0 (0.0%)	8 (100.0%)
Ver.3						Sixth layer	Oligodendroglioma, IDH-mutant and 1p/19q-codeleted, grade 3	7 (100.0%)	0 (0.0%)	7 (100.0%)
Ver.3				Fourth layer			Paediatric-type diffuse high-grade gliomas	16 (100.0%)	0 (0.0%)	16 (100.0%)
Ver.3					Fifth layer		Diffuse hemispheric glioma, H3 G34-mutant	1 (100.0%)	0 (0.0%)	1 (100.0%)
Ver.3					Fifth layer		Diffuse midline glioma, H3 K27-altered	12 (100.0%)	0 (0.0%)	12 (100.0%)
Ver.3					Fifth layer		Diffuse paediatric-type high-grade glioma, H3-wildtype and IDH-wildtype	1 (100.0%)	0 (0.0%)	1 (100.0%)
Ver.3					Fifth layer		Infant-type hemispheric glioma	0 (0.0%)	0 (0.0%)	0 (0.0%)
Ver.3				Fourth layer			Paediatric-type diffuse low-grade gliomas	3 (100.0%)	0 (0.0%)	3 (100.0%)
Ver.3					Fifth layer		Angiocentric glioma	0 (0.0%)	0 (0.0%)	0 (0.0%)
Ver.3					Fifth layer		Diffuse astrocytoma, MYB- or MYBL1-altered	0 (0.0%)	0 (0.0%)	0 (0.0%)
Ver.3					Fifth layer		Diffuse low-grade glioma, MAPK pathway-altered	1 (100.0%)	0 (0.0%)	1 (100.0%)
Ver.3					Fifth layer		Polymorphous low-grade neuroepithelial tumour of the young	0 (0.0%)	0 (0.0%)	0 (0.0%)
Ver.3			Third layer				Ependymal tumours	11 (100.0%)	0 (0.0%)	11 (100.0%)
Ver.3				Fourth layer			Myxopapillary ependymoma	1 (100.0%)	0 (0.0%)	1 (100.0%)
Ver.3				Fourth layer			Posterior fossa ependymoma, NOS	0 (0.0%)	0 (0.0%)	0 (0.0%)
Ver.3				Fourth layer			Posterior fossa group A (PFA) ependymoma	0 (0.0%)	0 (0.0%)	0 (0.0%)
Ver.3				Fourth layer			Posterior fossa group B (PFB) ependymoma	0 (0.0%)	0 (0.0%)	0 (0.0%)
Ver.3				Fourth layer			Spinal ependymoma, MYCN-amplified	0 (0.0%)	0 (0.0%)	0 (0.0%)
Ver.3				Fourth layer			Spinal ependymoma, NOS	4 (100.0%)	0 (0.0%)	4 (100.0%)
Ver.3				Fourth layer			Subependymoma	0 (0.0%)	0 (0.0%)	0 (0.0%)
Ver.3				Fourth layer			Supratentorial ependymoma, NOS	1 (100.0%)	0 (0.0%)	1 (100.0%)
Ver.3				Fourth layer			Supratentorial ependymoma, YAP1 fusion-positive	0 (0.0%)	0 (0.0%)	0 (0.0%)
Ver.3				Fourth layer			Supratentorial ependymoma, ZFTA fusion-positive	0 (0.0%)	0 (0.0%)	0 (0.0%)
Ver.3			Third layer				Glioneuronal and neuronal tumours	6 (100.0%)	0 (0.0%)	6 (100.0%)
Ver.3				Fourth layer			Central neurocytoma	0 (0.0%)	0 (0.0%)	0 (0.0%)
Ver.3				Fourth layer			Cerebellar liponeurocytoma	0 (0.0%)	0 (0.0%)	0 (0.0%)
Ver.3				Fourth layer			Desmoplastic infantile ganglioglioma / desmoplastic infantile astrocytoma	0 (0.0%)	0 (0.0%)	0 (0.0%)
Ver.3					Fifth layer		Desmoplastic infantile astrocytoma	0 (0.0%)	0 (0.0%)	0 (0.0%)
Ver.3					Fifth layer		Desmoplastic infantile ganglioglioma	0 (0.0%)	0 (0.0%)	0 (0.0%)
Ver.3				Fourth layer			Diffuse glioneuronal tumour with oligodendroglioma-like features and nuclear clusters	0 (0.0%)	0 (0.0%)	0 (0.0%)
Ver.3				Fourth layer			Diffuse leptomeningeal glioneuronal tumour	1 (100.0%)	0 (0.0%)	1 (100.0%)
Ver.3				Fourth layer			Dysembryoplastic neuroepithelial tumour	0 (0.0%)	0 (0.0%)	0 (0.0%)
Ver.3				Fourth layer			Dysplastic cerebellar gangliocytoma (Lhermitte-Duclos disease)	0 (0.0%)	0 (0.0%)	0 (0.0%)
Ver.3				Fourth layer			Extraventricular neurocytoma	1 (100.0%)	0 (0.0%)	1 (100.0%)
Ver.3				Fourth layer			Gangliocytoma	0 (0.0%)	0 (0.0%)	0 (0.0%)
Ver.3				Fourth layer			Ganglioglioma	1 (100.0%)	0 (0.0%)	1 (100.0%)
Ver.3				Fourth layer			Multinodular and vacuolating neuronal tumour	0 (0.0%)	0 (0.0%)	0 (0.0%)
Ver.3				Fourth layer			Myxoid glioneuronal tumour	2 (100.0%)	0 (0.0%)	2 (100.0%)
Ver.3				Fourth layer			Papillary glioneuronal tumour	0 (0.0%)	0 (0.0%)	0 (0.0%)
Ver.3				Fourth layer			Rosette-forming glioneuronal tumour	0 (0.0%)	0 (0.0%)	0 (0.0%)
Ver.3		Second layer					Haematolymphoid tumours involving the CNS	0 (0.0%)	0 (0.0%)	0 (0.0%)
Ver.3			Third layer				Histiocytic tumours	0 (0.0%)	0 (0.0%)	0 (0.0%)
Ver.3				Fourth layer			Erdheim-Chester disease	0 (0.0%)	0 (0.0%)	0 (0.0%)
Ver.3				Fourth layer			Histiocytic sarcoma	0 (0.0%)	0 (0.0%)	0 (0.0%)
Ver.3				Fourth layer			Juvenile xanthogranuloma	0 (0.0%)	0 (0.0%)	0 (0.0%)
Ver.3				Fourth layer			Langerhans cell histiocytosis	0 (0.0%)	0 (0.0%)	0 (0.0%)
Ver.3				Fourth layer			Rosai-Dorfman disease	0 (0.0%)	0 (0.0%)	0 (0.0%)
Ver.3			Third layer				Lymphomas	0 (0.0%)	0 (0.0%)	0 (0.0%)
Ver.3				Fourth layer			CNS lymphomas	0 (0.0%)	0 (0.0%)	0 (0.0%)
Ver.3					Fifth layer		Immunodeficiency-associated CNS lymphomas	0 (0.0%)	0 (0.0%)	0 (0.0%)
Ver.3					Fifth layer		Intravascular large B-cell lymphoma	0 (0.0%)	0 (0.0%)	0 (0.0%)
Ver.3					Fifth layer		Lymphomatoid granulomatosis	0 (0.0%)	0 (0.0%)	0 (0.0%)
Ver.3						Sixth layer	Lymphomatoid granulomatosis, grade 1	0 (0.0%)	0 (0.0%)	0 (0.0%)
Ver.3						Sixth layer	Lymphomatoid granulomatosis, grade 2	0 (0.0%)	0 (0.0%)	0 (0.0%)
Ver.3						Sixth layer	Lymphomatoid granulomatosis, grade 3	0 (0.0%)	0 (0.0%)	0 (0.0%)
Ver.3					Fifth layer		Primary diffuse large B-cell lymphoma of the CNS	0 (0.0%)	0 (0.0%)	0 (0.0%)
Ver.3				Fourth layer			Miscellaneous rare lymphomas in the CNS	0 (0.0%)	0 (0.0%)	0 (0.0%)
Ver.3					Fifth layer		Anaplastic large cell lymphoma (ALK+/ALK-)	0 (0.0%)	0 (0.0%)	0 (0.0%)
Ver.3						Sixth layer	Anaplastic large cell lymphoma (ALK-)	0 (0.0%)	0 (0.0%)	0 (0.0%)
Ver.3						Sixth layer	Anaplastic large cell lymphoma (ALK+)	0 (0.0%)	0 (0.0%)	0 (0.0%)
Ver.3					Fifth layer		MALT lymphoma of the dura	0 (0.0%)	0 (0.0%)	0 (0.0%)
Ver.3					Fifth layer		Other low-grade B-cell lymphomas of the CNS	0 (0.0%)	0 (0.0%)	0 (0.0%)
Ver.3						Sixth layer	Follicular lymphoma	0 (0.0%)	0 (0.0%)	0 (0.0%)
Ver.3						Sixth layer	Lymphoplasmacytic lymphoma	0 (0.0%)	0 (0.0%)	0 (0.0%)
Ver.3					Fifth layer		T-cell and NK/T-cell lymphomas	0 (0.0%)	0 (0.0%)	0 (0.0%)
Ver.3						Sixth layer	NK/T-cell lymphoma	0 (0.0%)	0 (0.0%)	0 (0.0%)
Ver.3						Sixth layer	T-cell lymphoma	0 (0.0%)	0 (0.0%)	0 (0.0%)
Ver.3		Second layer					Melanocytic tumours	0 (0.0%)	0 (0.0%)	0 (0.0%)
Ver.3			Third layer				Circumscribed meningeal melanocytic neoplasms	0 (0.0%)	0 (0.0%)	0 (0.0%)
Ver.3				Fourth layer			Circumscribed meningeal melanocytic neoplasms: Melanocytoma and melanoma	0 (0.0%)	0 (0.0%)	0 (0.0%)
Ver.3					Fifth layer		Meningeal melanocytoma	0 (0.0%)	0 (0.0%)	0 (0.0%)
Ver.3					Fifth layer		Meningeal melanoma	0 (0.0%)	0 (0.0%)	0 (0.0%)
Ver.3			Third layer				Diffuse meningeal melanocytic neoplasms	0 (0.0%)	0 (0.0%)	0 (0.0%)
Ver.3				Fourth layer			Diffuse meningeal melanocytic neoplasms: Melanocytosis and melanomatosis	0 (0.0%)	0 (0.0%)	0 (0.0%)
Ver.3					Fifth layer		Meningeal melanocytosis	0 (0.0%)	0 (0.0%)	0 (0.0%)
Ver.3					Fifth layer		Meningeal melanomatosis	0 (0.0%)	0 (0.0%)	0 (0.0%)
Ver.3		Second layer					Meningioma	30 (100.0%)	0 (0.0%)	30 (100.0%)
Ver.3		Second layer					Mesenchymal, non-meningothelial tumours involving the CNS	14 (100.0%)	0 (0.0%)	14 (100.0%)
Ver.3			Third layer				Chondro-osseous tumours	1 (100.0%)	0 (0.0%)	1 (100.0%)
Ver.3				Fourth layer			Chondrogenic tumours	1 (100.0%)	0 (0.0%)	1 (100.0%)
Ver.3					Fifth layer		Chondrosarcoma	0 (0.0%)	0 (0.0%)	0 (0.0%)
Ver.3						Sixth layer	Chondrosarcoma	0 (0.0%)	0 (0.0%)	0 (0.0%)
Ver.3						Sixth layer	Dedifferentiated chondrosarcoma	0 (0.0%)	0 (0.0%)	0 (0.0%)
Ver.3					Fifth layer		Mesenchymal chondrosarcoma	1 (100.0%)	0 (0.0%)	1 (100.0%)
Ver.3			Third layer				Notochordal tumours	1 (100.0%)	0 (0.0%)	1 (100.0%)
Ver.3				Fourth layer			Chordoma	1 (100.0%)	0 (0.0%)	1 (100.0%)
Ver.3			Third layer				Soft tissue tumours	12 (100.0%)	0 (0.0%)	12 (100.0%)
Ver.3				Fourth layer			Fibroblastic and myofibroblastic tumours	5 (100.0%)	0 (0.0%)	5 (100.0%)
Ver.3					Fifth layer		Solitary fibrous tumour	5 (100.0%)	0 (0.0%)	5 (100.0%)
Ver.3				Fourth layer			Skeletal muscle tumours	2 (100.0%)	0 (0.0%)	2 (100.0%)
Ver.3					Fifth layer		Rhabdomyosarcoma	2 (100.0%)	0 (0.0%)	2 (100.0%)
Ver.3						Sixth layer	Alveolar rhabdomyosarcoma	1 (100.0%)	0 (0.0%)	1 (100.0%)
Ver.3						Sixth layer	Embryonal rhabdomyosarcoma	0 (0.0%)	0 (0.0%)	0 (0.0%)
Ver.3						Sixth layer	Rhabdomyosarcoma, pleomorphic-type	0 (0.0%)	0 (0.0%)	0 (0.0%)
Ver.3						Sixth layer	Spindle cell rhabdomyosarcoma	1 (100.0%)	0 (0.0%)	1 (100.0%)
Ver.3				Fourth layer			Tumours of uncertain differentiation	4 (100.0%)	0 (0.0%)	4 (100.0%)
Ver.3					Fifth layer		CIC-rearranged sarcoma	0 (0.0%)	0 (0.0%)	0 (0.0%)
Ver.3					Fifth layer		Ewing sarcoma	3 (100.0%)	0 (0.0%)	3 (100.0%)
Ver.3					Fifth layer		Intracranial mesenchymal tumour, FET::CREB fusion-positive	0 (0.0%)	0 (0.0%)	0 (0.0%)
Ver.3					Fifth layer		Primary intracranial sarcoma, DICER1-mutant	0 (0.0%)	0 (0.0%)	0 (0.0%)
Ver.3				Fourth layer			Vascular tumours	1 (100.0%)	0 (0.0%)	1 (100.0%)
Ver.3					Fifth layer		Haemangioblastoma	1 (100.0%)	0 (0.0%)	1 (100.0%)
Ver.3					Fifth layer		Haemangiomas and vascular malformations	0 (0.0%)	0 (0.0%)	0 (0.0%)
Ver.3						Sixth layer	Arteriovenous malformation	0 (0.0%)	0 (0.0%)	0 (0.0%)
Ver.3						Sixth layer	Capillary haemangioma	0 (0.0%)	0 (0.0%)	0 (0.0%)
Ver.3						Sixth layer	Cavernous haemangioma	0 (0.0%)	0 (0.0%)	0 (0.0%)
Ver.3		Second layer					Pineal tumours	3 (100.0%)	0 (0.0%)	3 (100.0%)
Ver.3			Third layer				Desmoplastic myxoid tumour of the pineal region, SMARCB1-mutant	0 (0.0%)	0 (0.0%)	0 (0.0%)
Ver.3			Third layer				Papillary tumour of the pineal region	0 (0.0%)	0 (0.0%)	0 (0.0%)
Ver.3			Third layer				Pineal parenchymal tumour of intermediate differentiation	1 (100.0%)	0 (0.0%)	1 (100.0%)
Ver.3			Third layer				Pineoblastoma	1 (100.0%)	0 (0.0%)	1 (100.0%)
Ver.3			Third layer				Pineocytoma	0 (0.0%)	0 (0.0%)	0 (0.0%)
Ver.3		Second layer					Tumours of the sellar region	3 (100.0%)	0 (0.0%)	3 (100.0%)
Ver.3			Third layer				Adamantinomatous craniopharyngioma	0 (0.0%)	0 (0.0%)	0 (0.0%)
Ver.3			Third layer				Papillary craniopharyngioma	1 (100.0%)	0 (0.0%)	1 (100.0%)
Ver.3			Third layer				Pituicytoma, granular cell tumour of the sellar region, and spindle cell oncocytoma	0 (0.0%)	0 (0.0%)	0 (0.0%)
Ver.3				Fourth layer			Granular cell tumour of the sellar region	0 (0.0%)	0 (0.0%)	0 (0.0%)
Ver.3				Fourth layer			Pituicytoma	0 (0.0%)	0 (0.0%)	0 (0.0%)
Ver.3				Fourth layer			Spindle cell oncocytoma	0 (0.0%)	0 (0.0%)	0 (0.0%)
Ver.3			Third layer				Pituitary adenoma / pituitary neuroendocrine tumour	2 (100.0%)	0 (0.0%)	2 (100.0%)
Ver.3			Third layer				Pituitary blastoma	0 (0.0%)	0 (0.0%)	0 (0.0%)
Ver.2		Second layer					Choroid Plexus Tumor	0 (0.0%)	0 (0.0%)	0 (0.0%)
Ver.2			Third layer				Atypical Choroid Plexus Papilloma	1 (100.0%)	0 (0.0%)	1 (100.0%)
Ver.2			Third layer				Choroid Plexus Carcinoma	3 (100.0%)	0 (0.0%)	3 (100.0%)
Ver.2			Third layer				Choroid Plexus Papilloma	0 (0.0%)	0 (0.0%)	0 (0.0%)
Ver.2		Second layer					Diffuse Glioma	47 (100.0%)	0 (0.0%)	47 (100.0%)
Ver.2			Third layer				Anaplastic Astrocytoma	109 (100.0%)	1 (0.9%)	108 (99.1%)
Ver.2			Third layer				Anaplastic Oligoastrocytoma	3 (100.0%)	0 (0.0%)	3 (100.0%)
Ver.2			Third layer				Anaplastic Oligodendroglioma	38 (100.0%)	2 (5.3%)	36 (94.7%)
Ver.2			Third layer				Astrocytoma	42 (100.0%)	2 (4.8%)	40 (95.2%)
Ver.2			Third layer				Diffuse Astrocytoma	53 (100.0%)	0 (0.0%)	53 (100.0%)
Ver.2			Third layer				Diffuse Intrinsic Pontine Glioma	7 (100.0%)	1 (14.3%)	6 (85.7%)
Ver.2			Third layer				Glioblastoma	429 (100.0%)	4 (0.9%)	425 (99.1%)
Ver.2				Fourth layer			Glioblastoma Multiforme	163 (100.0%)	3 (1.8%)	160 (98.2%)
Ver.2				Fourth layer			Gliosarcoma	13 (100.0%)	0 (0.0%)	13 (100.0%)
Ver.2				Fourth layer			Small Cell Glioblastoma	0 (0.0%)	0 (0.0%)	0 (0.0%)
Ver.2			Third layer				Glioma, NOS	32 (100.0%)	0 (0.0%)	32 (100.0%)
Ver.2			Third layer				High-Grade Glioma, NOS	66 (100.0%)	3 (4.5%)	63 (95.5%)
Ver.2			Third layer				Oligoastrocytoma	0 (0.0%)	0 (0.0%)	0 (0.0%)
Ver.2			Third layer				Oligodendroglioma	30 (100.0%)	0 (0.0%)	30 (100.0%)
Ver.2		Second layer					Embryonal Tumor	0 (0.0%)	0 (0.0%)	0 (0.0%)
Ver.2			Third layer				Atypical Teratoid/Rhabdoid Tumor	5 (100.0%)	0 (0.0%)	5 (100.0%)
Ver.2			Third layer				Desmoplastic/Nodular Medulloblastoma	0 (0.0%)	0 (0.0%)	0 (0.0%)
Ver.2			Third layer				Embryonal Tumor with Abundant Neuropil and True Rosettes	0 (0.0%)	0 (0.0%)	0 (0.0%)
Ver.2			Third layer				Large Cell/Anaplastic Medulloblastoma	0 (0.0%)	0 (0.0%)	0 (0.0%)
Ver.2			Third layer				Medulloblastoma	10 (100.0%)	0 (0.0%)	10 (100.0%)
Ver.2			Third layer				Medulloblastoma with Extensive Nodularity	0 (0.0%)	0 (0.0%)	0 (0.0%)
Ver.2			Third layer				Medulloepithelioma	0 (0.0%)	0 (0.0%)	0 (0.0%)
Ver.2			Third layer				Medullomyoblastoma	0 (0.0%)	0 (0.0%)	0 (0.0%)
Ver.2			Third layer				Melanotic Medulloblastoma	0 (0.0%)	0 (0.0%)	0 (0.0%)
Ver.2			Third layer				Olfactory Neuroblastoma	47 (100.0%)	2 (4.3%)	45 (95.7%)
Ver.2			Third layer				Primitive Neuroectodermal Tumor	2 (100.0%)	0 (0.0%)	2 (100.0%)
Ver.2		Second layer					Encapsulated Glioma	0 (0.0%)	0 (0.0%)	0 (0.0%)
Ver.2			Third layer				Anaplastic Ganglioglioma	0 (0.0%)	0 (0.0%)	0 (0.0%)
Ver.2			Third layer				Anaplastic Pleomorphic Xanthoastrocytoma	5 (100.0%)	0 (0.0%)	5 (100.0%)
Ver.2			Third layer				Dysembryoplastic Neuroepithelial Tumor	2 (100.0%)	0 (0.0%)	2 (100.0%)
Ver.2			Third layer				Gangliocytoma	0 (0.0%)	0 (0.0%)	0 (0.0%)
Ver.2			Third layer				Ganglioglioma	2 (100.0%)	0 (0.0%)	2 (100.0%)
Ver.2			Third layer				Low-Grade Glioma, NOS	5 (100.0%)	0 (0.0%)	5 (100.0%)
Ver.2			Third layer				Pilocytic Astrocytoma	21 (100.0%)	0 (0.0%)	21 (100.0%)
Ver.2			Third layer				Pilomyxoid Astrocytoma	0 (0.0%)	0 (0.0%)	0 (0.0%)
Ver.2			Third layer				Pleomorphic Xanthoastrocytoma	2 (100.0%)	0 (0.0%)	2 (100.0%)
Ver.2		Second layer					Ependymomal Tumor	0 (0.0%)	0 (0.0%)	0 (0.0%)
Ver.2			Third layer				Anaplastic Ependymoma	7 (100.0%)	0 (0.0%)	7 (100.0%)
Ver.2			Third layer				Clear Cell Ependymoma	0 (0.0%)	0 (0.0%)	0 (0.0%)
Ver.2			Third layer				Ependymoma	4 (100.0%)	0 (0.0%)	4 (100.0%)
Ver.2			Third layer				Myxopapillary Ependymoma	1 (100.0%)	0 (0.0%)	1 (100.0%)
Ver.2			Third layer				Subependymoma	1 (100.0%)	0 (0.0%)	1 (100.0%)
Ver.2		Second layer					Germ Cell Tumor, Brain	1 (100.0%)	0 (0.0%)	1 (100.0%)
Ver.2			Third layer				Choriocarcinoma	0 (0.0%)	0 (0.0%)	0 (0.0%)
Ver.2			Third layer				Embryonal Carcinoma	0 (0.0%)	0 (0.0%)	0 (0.0%)
Ver.2			Third layer				Germinoma	2 (100.0%)	1 (50.0%)	1 (50.0%)
Ver.2			Third layer				Immature Teratoma	0 (0.0%)	0 (0.0%)	0 (0.0%)
Ver.2			Third layer				Malignant Teratoma	3 (100.0%)	1 (33.3%)	2 (66.7%)
Ver.2			Third layer				Mature Teratoma	0 (0.0%)	0 (0.0%)	0 (0.0%)
Ver.2			Third layer				Mixed Germ Cell Tumor	3 (100.0%)	0 (0.0%)	3 (100.0%)
Ver.2			Third layer				Yolk Sac Tumor	1 (100.0%)	0 (0.0%)	1 (100.0%)
Ver.2		Second layer					Meningothelial Tumor	1 (100.0%)	0 (0.0%)	1 (100.0%)
Ver.2			Third layer				Anaplastic Meningioma	21 (100.0%)	0 (0.0%)	21 (100.0%)
Ver.2			Third layer				Atypical Meningioma	23 (100.0%)	1 (4.3%)	22 (95.7%)
Ver.2			Third layer				Chordoid Meningioma	0 (0.0%)	0 (0.0%)	0 (0.0%)
Ver.2			Third layer				Clear cell Meningioma	1 (100.0%)	0 (0.0%)	1 (100.0%)
Ver.2			Third layer				Hemangiopericytoma of the Central Nervous System	6 (100.0%)	0 (0.0%)	6 (100.0%)
Ver.2			Third layer				Meningioma	10 (100.0%)	0 (0.0%)	10 (100.0%)
Ver.2			Third layer				Papillary Meningioma	0 (0.0%)	0 (0.0%)	0 (0.0%)
Ver.2			Third layer				Rhabdoid Meningioma	0 (0.0%)	0 (0.0%)	0 (0.0%)
Ver.2			Third layer				Solitary Fibrous Tumor of the Central Nervous System	11 (100.0%)	0 (0.0%)	11 (100.0%)
Ver.2		Second layer					Miscellaneous Brain Tumor	9 (100.0%)	1 (11.1%)	8 (88.9%)
Ver.2			Third layer				Hemangioblastoma	1 (100.0%)	0 (0.0%)	1 (100.0%)
Ver.2			Third layer				High-Grade Neuroepithelial Tumor	1 (100.0%)	0 (0.0%)	1 (100.0%)
Ver.2			Third layer				Low-Grade Neuroepithelial Tumor	1 (100.0%)	0 (0.0%)	1 (100.0%)
Ver.2			Third layer				Malignant Lymphoma	1 (100.0%)	0 (0.0%)	1 (100.0%)
Ver.2			Third layer				Malignant Tumor	7 (100.0%)	0 (0.0%)	7 (100.0%)
Ver.2			Third layer				Mesenchymal Chondrosarcoma of the CNS	3 (100.0%)	0 (0.0%)	3 (100.0%)
Ver.2			Third layer				Primary Brain Tumor	3 (100.0%)	0 (0.0%)	3 (100.0%)
Ver.2			Third layer				Primary Neuroepithelial Tumor	0 (0.0%)	0 (0.0%)	0 (0.0%)
Ver.2		Second layer					Miscellaneous Neuroepithelial Tumor	3 (100.0%)	0 (0.0%)	3 (100.0%)
Ver.2			Third layer				Angiocentric Glioma	0 (0.0%)	0 (0.0%)	0 (0.0%)
Ver.2			Third layer				Astroblastoma	6 (100.0%)	0 (0.0%)	6 (100.0%)
Ver.2			Third layer				Central Neurocytoma	0 (0.0%)	0 (0.0%)	0 (0.0%)
Ver.2			Third layer				Cerebellar Liponeurocytoma	1 (100.0%)	0 (0.0%)	1 (100.0%)
Ver.2			Third layer				Chordoid Glioma of the Third Ventricle	0 (0.0%)	0 (0.0%)	0 (0.0%)
Ver.2			Third layer				Desmoplastic Infantile Astrocytoma	0 (0.0%)	0 (0.0%)	0 (0.0%)
Ver.2			Third layer				Desmoplastic Infantile Ganglioglioma	0 (0.0%)	0 (0.0%)	0 (0.0%)
Ver.2			Third layer				Dysplastic Gangliocytoma of the Cerebellum/Lhermitte-Duclos Disease	0 (0.0%)	0 (0.0%)	0 (0.0%)
Ver.2			Third layer				Extraventricular Neurocytoma	2 (100.0%)	0 (0.0%)	2 (100.0%)
Ver.2			Third layer				Papillary Glioneuronal Tumor	0 (0.0%)	0 (0.0%)	0 (0.0%)
Ver.2			Third layer				Rosette-forming Glioneuronal Tumor of the Fourth Ventricle	1 (100.0%)	0 (0.0%)	1 (100.0%)
Ver.2		Second layer					Pineal Tumor	1 (100.0%)	0 (0.0%)	1 (100.0%)
Ver.2			Third layer				Papillary Tumor of the Pineal Region	1 (100.0%)	0 (0.0%)	1 (100.0%)
Ver.2			Third layer				Pineal Parenchymal Tumor of Intermediate Differentiation	7 (100.0%)	0 (0.0%)	7 (100.0%)
Ver.2			Third layer				Pineoblastoma	5 (100.0%)	0 (0.0%)	5 (100.0%)
Ver.2			Third layer				Pineocytoma	1 (100.0%)	0 (0.0%)	1 (100.0%)
Ver.2		Second layer					Primary CNS Melanocytic Tumors	0 (0.0%)	0 (0.0%)	0 (0.0%)
Ver.2			Third layer				Melanocytoma	1 (100.0%)	0 (0.0%)	1 (100.0%)
Ver.2			Third layer				Primary CNS Melanoma	6 (100.0%)	0 (0.0%)	6 (100.0%)
Ver.2		Second layer					Sellar Tumor	2 (100.0%)	0 (0.0%)	2 (100.0%)
Ver.2			Third layer				Atypical Pituitary Adenoma	2 (100.0%)	0 (0.0%)	2 (100.0%)
Ver.2			Third layer				Craniopharyngioma, Adamantinomatous Type	6 (100.0%)	0 (0.0%)	6 (100.0%)
Ver.2			Third layer				Craniopharyngioma, Papillary Type	2 (100.0%)	0 (0.0%)	2 (100.0%)
Ver.2			Third layer				Granular Cell Tumor	1 (100.0%)	0 (0.0%)	1 (100.0%)
Ver.2			Third layer				Pituicytoma	1 (100.0%)	0 (0.0%)	1 (100.0%)
Ver.2			Third layer				Pituitary Adenoma	2 (100.0%)	0 (0.0%)	2 (100.0%)
Ver.2			Third layer				Pituitary Carcinoma	8 (100.0%)	0 (0.0%)	8 (100.0%)
Ver.2			Third layer				Spindle Cell Oncocytoma of the Adenohypophysis	0 (0.0%)	0 (0.0%)	0 (0.0%)
Ver.3	First layer						Esophagus/Stomach	5499 (100.0%)	709 (12.9%)	4790 (87.1%)
Ver.3		Second layer					Esophageal Poorly Differentiated Carcinoma	24 (100.0%)	1 (4.2%)	23 (95.8%)
Ver.3		Second layer					Esophageal Squamous Cell Carcinoma	1440 (100.0%)	95 (6.6%)	1345 (93.4%)
Ver.3		Second layer					Esophagogastric Adenocarcinoma	3041 (100.0%)	491 (16.1%)	2550 (83.9%)
Ver.3			Third layer				Adenocarcinoma of the Gastroesophageal Junction	339 (100.0%)	73 (21.5%)	266 (78.5%)
Ver.3			Third layer				Adenosquamous Carcinoma of the Stomach	7 (100.0%)	0 (0.0%)	7 (100.0%)
Ver.3			Third layer				Esophageal Adenocarcinoma	40 (100.0%)	8 (20.0%)	32 (80.0%)
Ver.3			Third layer				Gastric Remnant Adenocarcinoma	30 (100.0%)	6 (20.0%)	24 (80.0%)
Ver.3			Third layer				Small Cell Carcinoma of the Stomach	1 (100.0%)	0 (0.0%)	1 (100.0%)
Ver.3			Third layer				Stomach Adenocarcinoma	2074 (100.0%)	353 (17.0%)	1721 (83.0%)
Ver.3				Fourth layer			Diffuse Type Stomach Adenocarcinoma	419 (100.0%)	43 (10.3%)	376 (89.7%)
Ver.3				Fourth layer			Intestinal Type Stomach Adenocarcinoma	194 (100.0%)	46 (23.7%)	148 (76.3%)
Ver.3				Fourth layer			Mucinous Stomach Adenocarcinoma	29 (100.0%)	1 (3.4%)	28 (96.6%)
Ver.3				Fourth layer			Papillary Stomach Adenocarcinoma	15 (100.0%)	9 (60.0%)	6 (40.0%)
Ver.3				Fourth layer			Tubular Stomach Adenocarcinoma	435 (100.0%)	108 (24.8%)	327 (75.2%)
Ver.3			Third layer				Undifferentiated Stomach Adenocarcinoma	442 (100.0%)	31 (7.0%)	411 (93.0%)
Ver.3				Fourth layer			Poorly Differentiated Carcinoma of the Stomach	308 (100.0%)	26 (8.4%)	282 (91.6%)
Ver.3				Fourth layer			Signet Ring Cell Carcinoma of the Stomach	101 (100.0%)	3 (3.0%)	98 (97.0%)
Ver.3		Second layer					Gastrointestinal Neuroendocrine Tumors of the Esophagus/Stomach	291 (100.0%)	21 (7.2%)	270 (92.8%)
Ver.3			Third layer				High-Grade Neuroendocrine Carcinoma of the Esophagus	74 (100.0%)	3 (4.1%)	71 (95.9%)
Ver.3			Third layer				High-Grade Neuroendocrine Carcinoma of the Stomach	126 (100.0%)	12 (9.5%)	114 (90.5%)
Ver.3			Third layer				Well-Differentiated Neuroendocrine Tumors of the Stomach	9 (100.0%)	0 (0.0%)	9 (100.0%)
Ver.3		Second layer					Mucosal Melanoma of the Esophagus	49 (100.0%)	1 (2.0%)	48 (98.0%)
Ver.3		Second layer					Smooth Muscle Neoplasm, NOS	14 (100.0%)	0 (0.0%)	14 (100.0%)
Ver.3	First layer						Eye	112 (100.0%)	6 (5.4%)	106 (94.6%)
Ver.3		Second layer					Lacrimal Gland Tumor	34 (100.0%)	5 (14.7%)	29 (85.3%)
Ver.3			Third layer				Adenoid Cystic Carcinoma of the Lacrimal Gland	16 (100.0%)	0 (0.0%)	16 (100.0%)
Ver.3			Third layer				Squamous Cell Carcinoma of the Lacrimal Gland	1 (100.0%)	0 (0.0%)	1 (100.0%)
Ver.3		Second layer					Ocular Melanoma	61 (100.0%)	1 (1.6%)	60 (98.4%)
Ver.3			Third layer				Conjunctival Melanoma	10 (100.0%)	0 (0.0%)	10 (100.0%)
Ver.3			Third layer				Uveal Melanoma	46 (100.0%)	1 (2.2%)	45 (97.8%)
Ver.3		Second layer					Retinoblastoma	0 (0.0%)	0 (0.0%)	0 (0.0%)
Ver.3	First layer						Head and Neck	2911 (100.0%)	231 (7.9%)	2680 (92.1%)
Ver.3		Second layer					Head and Neck Carcinoma, Other	267 (100.0%)	14 (5.2%)	253 (94.8%)
Ver.3			Third layer				Adenosquamous Carcinoma of the Tongue	17 (100.0%)	0 (0.0%)	17 (100.0%)
Ver.3			Third layer				Epithelial-Myoepithelial Carcinoma	11 (100.0%)	0 (0.0%)	11 (100.0%)
Ver.3			Third layer				Head and Neck Neuroendocrine Carcinoma	57 (100.0%)	5 (8.8%)	52 (91.2%)
Ver.3			Third layer				NUT Midline Carcinoma of the Head and Neck	16 (100.0%)	0 (0.0%)	16 (100.0%)
Ver.3			Third layer				Odontogenic Carcinoma	8 (100.0%)	0 (0.0%)	8 (100.0%)
Ver.3				Fourth layer			Clear Cell Odontogenic Carcinoma	1 (100.0%)	0 (0.0%)	1 (100.0%)
Ver.3			Third layer				Sinonasal Adenocarcinoma	21 (100.0%)	1 (4.8%)	20 (95.2%)
Ver.3			Third layer				Sinonasal Undifferentiated Carcinoma	16 (100.0%)	1 (6.3%)	15 (93.8%)
Ver.3		Second layer					Head and Neck Mucosal Melanoma	142 (100.0%)	4 (2.8%)	138 (97.2%)
Ver.3		Second layer					Head and Neck Squamous Cell Carcinoma	908 (100.0%)	37 (4.1%)	871 (95.9%)
Ver.3			Third layer				Head and Neck Squamous Cell Carcinoma of Unknown Primary	10 (100.0%)	0 (0.0%)	10 (100.0%)
Ver.3			Third layer				Hypopharynx Squamous Cell Carcinoma	207 (100.0%)	13 (6.3%)	194 (93.7%)
Ver.3			Third layer				Larynx Squamous Cell Carcinoma	64 (100.0%)	2 (3.1%)	62 (96.9%)
Ver.3			Third layer				Oral Cavity Squamous Cell Carcinoma	297 (100.0%)	10 (3.4%)	287 (96.6%)
Ver.3			Third layer				Oropharynx Squamous Cell Carcinoma	137 (100.0%)	7 (5.1%)	130 (94.9%)
Ver.3			Third layer				Sinonasal Squamous Cell Carcinoma	58 (100.0%)	1 (1.7%)	57 (98.3%)
Ver.3		Second layer					Nasopharyngeal Carcinoma	88 (100.0%)	1 (1.1%)	87 (98.9%)
Ver.3		Second layer					Parathyroid Cancer	23 (100.0%)	0 (0.0%)	23 (100.0%)
Ver.3			Third layer				Parathyroid Carcinoma	21 (100.0%)	0 (0.0%)	21 (100.0%)
Ver.3		Second layer					Salivary Carcinoma	972 (100.0%)	133 (13.7%)	839 (86.3%)
Ver.3			Third layer				Acinic Cell Carcinoma	30 (100.0%)	1 (3.3%)	29 (96.7%)
Ver.3			Third layer				Adenoid Cystic Carcinoma	425 (100.0%)	12 (2.8%)	413 (97.2%)
Ver.3			Third layer				Basal Cell Adenocarcinoma	6 (100.0%)	1 (16.7%)	5 (83.3%)
Ver.3			Third layer				Carcinoma ex Pleomorphic Adenoma	42 (100.0%)	7 (16.7%)	35 (83.3%)
Ver.3			Third layer				Mammary Analogue Secretory Carcinoma of Salivary Gland Origin	17 (100.0%)	0 (0.0%)	17 (100.0%)
Ver.3			Third layer				Mucoepidermoid Carcinoma	45 (100.0%)	3 (6.7%)	42 (93.3%)
Ver.3			Third layer				Myoepithelial Carcinoma	42 (100.0%)	1 (2.4%)	41 (97.6%)
Ver.3			Third layer				Pleomorphic Adenoma	5 (100.0%)	1 (20.0%)	4 (80.0%)
Ver.3			Third layer				Polymorphous Adenocarcinoma	2 (100.0%)	0 (0.0%)	2 (100.0%)
Ver.3			Third layer				Salivary Adenocarcinoma	49 (100.0%)	14 (28.6%)	35 (71.4%)
Ver.3			Third layer				Salivary Carcinoma, Other	33 (100.0%)	1 (3.0%)	32 (97.0%)
Ver.3			Third layer				Salivary Duct Carcinoma	214 (100.0%)	86 (40.2%)	128 (59.8%)
Ver.3			Third layer				Salivary Gland Oncocytoma	1 (100.0%)	1 (100.0%)	0 (0.0%)
Ver.3		Second layer					Sialoblastoma	0 (0.0%)	0 (0.0%)	0 (0.0%)
Ver.3	First layer						Kidney	696 (100.0%)	17 (2.4%)	679 (97.6%)
Ver.3		Second layer					Clear Cell Sarcoma of Kidney	5 (100.0%)	0 (0.0%)	5 (100.0%)
Ver.3		Second layer					Renal Cell Carcinoma	608 (100.0%)	17 (2.8%)	591 (97.2%)
Ver.3			Third layer				Renal Clear Cell Carcinoma	360 (100.0%)	1 (0.3%)	359 (99.7%)
Ver.3				Fourth layer			Renal Clear Cell Carcinoma with Sarcomatoid Features	9 (100.0%)	0 (0.0%)	9 (100.0%)
Ver.3			Third layer				Renal Non-Clear Cell Carcinoma	141 (100.0%)	11 (7.8%)	130 (92.2%)
Ver.3				Fourth layer			Chromophobe Renal Cell Carcinoma	15 (100.0%)	0 (0.0%)	15 (100.0%)
Ver.3				Fourth layer			Clear Cell Papillary Renal Cell Carcinoma	0 (0.0%)	0 (0.0%)	0 (0.0%)
Ver.3				Fourth layer			Collecting Duct Renal Cell Carcinoma	11 (100.0%)	0 (0.0%)	11 (100.0%)
Ver.3				Fourth layer			FH-Deficient Renal Cell Carcinoma	21 (100.0%)	3 (14.3%)	18 (85.7%)
Ver.3				Fourth layer			Papillary Renal Cell Carcinoma	37 (100.0%)	6 (16.2%)	31 (83.8%)
Ver.3				Fourth layer			Renal Angiomyolipoma	7 (100.0%)	0 (0.0%)	7 (100.0%)
Ver.3				Fourth layer			Renal Medullary Carcinoma	2 (100.0%)	0 (0.0%)	2 (100.0%)
Ver.3				Fourth layer			Renal Mucinous Tubular Spindle Cell Carcinoma	3 (100.0%)	0 (0.0%)	3 (100.0%)
Ver.3				Fourth layer			Renal Oncocytoma	0 (0.0%)	0 (0.0%)	0 (0.0%)
Ver.3				Fourth layer			Renal Small Cell Carcinoma	2 (100.0%)	0 (0.0%)	2 (100.0%)
Ver.3				Fourth layer			Sarcomatoid Renal Cell Carcinoma	6 (100.0%)	0 (0.0%)	6 (100.0%)
Ver.3				Fourth layer			Translocation-Associated Renal Cell Carcinoma	7 (100.0%)	0 (0.0%)	7 (100.0%)
Ver.3				Fourth layer			Unclassified Renal Cell Carcinoma	16 (100.0%)	1 (6.3%)	15 (93.8%)
Ver.3		Second layer					Renal Neuroendocrine Tumor	9 (100.0%)	0 (0.0%)	9 (100.0%)
Ver.3		Second layer					Rhabdoid Cancer	2 (100.0%)	0 (0.0%)	2 (100.0%)
Ver.3		Second layer					Wilms' Tumor	7 (100.0%)	0 (0.0%)	7 (100.0%)
Ver.3	First layer						Liver	785 (100.0%)	30 (3.8%)	755 (96.2%)
Ver.3		Second layer					Fibrolamellar Carcinoma	6 (100.0%)	0 (0.0%)	6 (100.0%)
Ver.3		Second layer					Hepatoblastoma	2 (100.0%)	0 (0.0%)	2 (100.0%)
Ver.3		Second layer					Hepatocellular Adenoma	0 (0.0%)	0 (0.0%)	0 (0.0%)
Ver.3		Second layer					Hepatocellular Carcinoma	512 (100.0%)	18 (3.5%)	494 (96.5%)
Ver.3		Second layer					Hepatocellular Carcinoma plus Intrahepatic Cholangiocarcinoma	75 (100.0%)	5 (6.7%)	70 (93.3%)
Ver.3		Second layer					Liver Angiosarcoma	23 (100.0%)	0 (0.0%)	23 (100.0%)
Ver.3		Second layer					Malignant Nonepithelial Tumor of the Liver	11 (100.0%)	0 (0.0%)	11 (100.0%)
Ver.3		Second layer					Malignant Rhabdoid Tumor of the Liver	0 (0.0%)	0 (0.0%)	0 (0.0%)
Ver.3		Second layer					Undifferentiated Embryonal Sarcoma of the Liver	3 (100.0%)	0 (0.0%)	3 (100.0%)
Ver.3	First layer						Lung	5417 (100.0%)	348 (6.4%)	5069 (93.6%)
Ver.3		Second layer					Combined Small Cell Lung Carcinoma	53 (100.0%)	4 (7.5%)	49 (92.5%)
Ver.3		Second layer					Inflammatory Myofibroblastic Lung Tumor	1 (100.0%)	0 (0.0%)	1 (100.0%)
Ver.3		Second layer					Lung Adenocarcinoma In Situ	3 (100.0%)	0 (0.0%)	3 (100.0%)
Ver.3		Second layer					Lung Neuroendocrine Tumor	451 (100.0%)	11 (2.4%)	440 (97.6%)
Ver.3			Third layer				Atypical Lung Carcinoid	19 (100.0%)	1 (5.3%)	18 (94.7%)
Ver.3			Third layer				Large Cell Neuroendocrine Carcinoma	85 (100.0%)	2 (2.4%)	83 (97.6%)
Ver.3			Third layer				Lung Carcinoid	15 (100.0%)	0 (0.0%)	15 (100.0%)
Ver.3			Third layer				Small Cell Lung Cancer	308 (100.0%)	7 (2.3%)	301 (97.7%)
Ver.3		Second layer					Non-Small Cell Lung Cancer	4269 (100.0%)	289 (6.8%)	3980 (93.2%)
Ver.3			Third layer				Ciliated Muconodular Papillary Tumor of the Lung	0 (0.0%)	0 (0.0%)	0 (0.0%)
Ver.3			Third layer				Large Cell Lung Carcinoma	21 (100.0%)	3 (14.3%)	18 (85.7%)
Ver.3				Fourth layer			Basaloid Large Cell Carcinoma of the Lung	0 (0.0%)	0 (0.0%)	0 (0.0%)
Ver.3				Fourth layer			Clear Cell Carcinoma of the Lung	0 (0.0%)	0 (0.0%)	0 (0.0%)
Ver.3				Fourth layer			Giant Cell Carcinoma of the Lung	2 (100.0%)	0 (0.0%)	2 (100.0%)
Ver.3				Fourth layer			Large Cell Lung Carcinoma With Rhabdoid Phenotype	0 (0.0%)	0 (0.0%)	0 (0.0%)
Ver.3				Fourth layer			Lymphoepithelioma-like Carcinoma of the Lung	1 (100.0%)	0 (0.0%)	1 (100.0%)
Ver.3			Third layer				Lung Adenocarcinoma	3177 (100.0%)	228 (7.2%)	2949 (92.8%)
Ver.3			Third layer				Lung Adenosquamous Carcinoma	48 (100.0%)	3 (6.3%)	45 (93.8%)
Ver.3			Third layer				Lung Squamous Cell Carcinoma	517 (100.0%)	24 (4.6%)	493 (95.4%)
Ver.3			Third layer				NUT Carcinoma of the Lung	4 (100.0%)	0 (0.0%)	4 (100.0%)
Ver.3			Third layer				Pleomorphic Carcinoma of the Lung	52 (100.0%)	2 (3.8%)	50 (96.2%)
Ver.3			Third layer				Poorly Differentiated Non-Small Cell Lung Cancer	55 (100.0%)	2 (3.6%)	53 (96.4%)
Ver.3			Third layer				Salivary Gland-Type Tumor of the Lung	32 (100.0%)	0 (0.0%)	32 (100.0%)
Ver.3				Fourth layer			Adenoid Cystic Carcinoma of the Lung	29 (100.0%)	0 (0.0%)	29 (100.0%)
Ver.3				Fourth layer			Mucoepidermoid Carcinoma of the Lung	2 (100.0%)	0 (0.0%)	2 (100.0%)
Ver.3			Third layer				Spindle Cell Carcinoma of the Lung	5 (100.0%)	0 (0.0%)	5 (100.0%)
Ver.3		Second layer					Pleuropulmonary Blastoma	0 (0.0%)	0 (0.0%)	0 (0.0%)
Ver.3		Second layer					Pulmonary Lymphangiomyomatosis	0 (0.0%)	0 (0.0%)	0 (0.0%)
Ver.3		Second layer					Sarcomatoid Carcinoma of the Lung	35 (100.0%)	0 (0.0%)	35 (100.0%)
Ver.3	First layer						Other	2294 (100.0%)	102 (4.4%)	2192 (95.6%)
Ver.3		Second layer					Adenocarcinoma In Situ	0 (0.0%)	0 (0.0%)	0 (0.0%)
Ver.3		Second layer					Adenoid Cystic Carcinoma, Others	15 (100.0%)	0 (0.0%)	15 (100.0%)
Ver.3		Second layer					Cancer of Unknown Primary	1746 (100.0%)	81 (4.6%)	1665 (95.4%)
Ver.3			Third layer				Acinar Cell Carcinoma, NOS	0 (0.0%)	0 (0.0%)	0 (0.0%)
Ver.3			Third layer				Adenocarcinoma, NOS	604 (100.0%)	36 (6.0%)	568 (94.0%)
Ver.3			Third layer				Cancer of Unknown Primary, NOS	229 (100.0%)	10 (4.4%)	219 (95.6%)
Ver.3			Third layer				Neuroendocrine Carcinoma, NOS	150 (100.0%)	8 (5.3%)	142 (94.7%)
Ver.3			Third layer				Neuroendocrine Tumor, NOS	31 (100.0%)	0 (0.0%)	31 (100.0%)
Ver.3			Third layer				Poorly Differentiated Carcinoma, NOS	106 (100.0%)	4 (3.8%)	102 (96.2%)
Ver.3			Third layer				Small Cell Carcinoma of Unknown Primary	11 (100.0%)	0 (0.0%)	11 (100.0%)
Ver.3			Third layer				Squamous Cell Carcinoma, NOS	147 (100.0%)	4 (2.7%)	143 (97.3%)
Ver.3			Third layer				Undifferentiated Malignant Neoplasm	37 (100.0%)	1 (2.7%)	36 (97.3%)
Ver.3		Second layer					Extra Gonadal Germ Cell Tumor	26 (100.0%)	0 (0.0%)	26 (100.0%)
Ver.3		Second layer					Melanoma, Others	14 (100.0%)	0 (0.0%)	14 (100.0%)
Ver.3		Second layer					Mixed Cancer Types	3 (100.0%)	0 (0.0%)	3 (100.0%)
Ver.3		Second layer					Neuroendocrine Carcinoma, Others	37 (100.0%)	3 (8.1%)	34 (91.9%)
Ver.3		Second layer					Neuroendocrine Tumor, Others	7 (100.0%)	0 (0.0%)	7 (100.0%)
Ver.3	First layer						Ovary/Fallopian Tube	4941 (100.0%)	379 (7.7%)	4562 (92.3%)
Ver.3		Second layer					Ovarian Cancer, Other	499 (100.0%)	20 (4.0%)	479 (96.0%)
Ver.3			Third layer				High-Grade Neuroendocrine Carcinoma of the Ovary	11 (100.0%)	0 (0.0%)	11 (100.0%)
Ver.3			Third layer				High-Grade Serous Fallopian Tube Cancer	301 (100.0%)	10 (3.3%)	291 (96.7%)
Ver.3			Third layer				Ovarian Choriocarcinoma, NOS	5 (100.0%)	1 (20.0%)	4 (80.0%)
Ver.3		Second layer					Ovarian Epithelial Tumor	3591 (100.0%)	320 (8.9%)	3271 (91.1%)
Ver.3			Third layer				Brenner Tumor	9 (100.0%)	0 (0.0%)	9 (100.0%)
Ver.3				Fourth layer			Brenner Tumor, Benign	0 (0.0%)	0 (0.0%)	0 (0.0%)
Ver.3				Fourth layer			Brenner Tumor, Borderline	0 (0.0%)	0 (0.0%)	0 (0.0%)
Ver.3				Fourth layer			Brenner Tumor, Malignant	8 (100.0%)	0 (0.0%)	8 (100.0%)
Ver.3			Third layer				Clear Cell Borderline Ovarian Tumor	4 (100.0%)	0 (0.0%)	4 (100.0%)
Ver.3			Third layer				Clear Cell Ovarian Cancer	875 (100.0%)	187 (21.4%)	688 (78.6%)
Ver.3			Third layer				Endometrioid Borderlin Ovarian Tumor	5 (100.0%)	0 (0.0%)	5 (100.0%)
Ver.3			Third layer				Endometrioid Ovarian Cancer	270 (100.0%)	11 (4.1%)	259 (95.9%)
Ver.3			Third layer				Mixed Ovarian Carcinoma	33 (100.0%)	3 (9.1%)	30 (90.9%)
Ver.3			Third layer				Mucinous Borderline Ovarian Tumor	24 (100.0%)	3 (12.5%)	21 (87.5%)
Ver.3			Third layer				Mucinous Ovarian Cancer	207 (100.0%)	28 (13.5%)	179 (86.5%)
Ver.3			Third layer				Ovarian Carcinosarcoma/Malignant Mixed Mesodermal Tumor	120 (100.0%)	5 (4.2%)	115 (95.8%)
Ver.3			Third layer				Ovarian Seromucinous Adenoma	0 (0.0%)	0 (0.0%)	0 (0.0%)
Ver.3			Third layer				Ovarian Seromucinous Borderline Tumor	3 (100.0%)	0 (0.0%)	3 (100.0%)
Ver.3			Third layer				Ovarian Seromucinous Carcinoma	10 (100.0%)	0 (0.0%)	10 (100.0%)
Ver.3			Third layer				Serous Borderline Ovarian Tumor	5 (100.0%)	1 (20.0%)	4 (80.0%)
Ver.3			Third layer				Serous Borderline Ovarian Tumor, Micropapillary	0 (0.0%)	0 (0.0%)	0 (0.0%)
Ver.3			Third layer				Serous Ovarian Cancer	1856 (100.0%)	74 (4.0%)	1782 (96.0%)
Ver.3				Fourth layer			High-Grade Serous Ovarian Cancer	1436 (100.0%)	61 (4.2%)	1375 (95.8%)
Ver.3				Fourth layer			Low-Grade Serous Ovarian Cancer	85 (100.0%)	2 (2.4%)	83 (97.6%)
Ver.3			Third layer				Small Cell Carcinoma of the Ovary	13 (100.0%)	0 (0.0%)	13 (100.0%)
Ver.3		Second layer					Ovarian Germ Cell Tumor	78 (100.0%)	2 (2.6%)	76 (97.4%)
Ver.3			Third layer				Dysgerminoma	2 (100.0%)	0 (0.0%)	2 (100.0%)
Ver.3			Third layer				Embryonal Carcinoma	0 (0.0%)	0 (0.0%)	0 (0.0%)
Ver.3			Third layer				Immature Teratoma	8 (100.0%)	0 (0.0%)	8 (100.0%)
Ver.3			Third layer				Mature Teratoma	42 (100.0%)	2 (4.8%)	40 (95.2%)
Ver.3			Third layer				Mixed Germ Cell Tumor	4 (100.0%)	0 (0.0%)	4 (100.0%)
Ver.3			Third layer				Polyembryoma	0 (0.0%)	0 (0.0%)	0 (0.0%)
Ver.3			Third layer				Yolk Sac Tumor	8 (100.0%)	0 (0.0%)	8 (100.0%)
Ver.3		Second layer					Sex Cord Stromal Tumor	68 (100.0%)	0 (0.0%)	68 (100.0%)
Ver.3			Third layer				Fibrothecoma	0 (0.0%)	0 (0.0%)	0 (0.0%)
Ver.3			Third layer				Gonadoblastoma	0 (0.0%)	0 (0.0%)	0 (0.0%)
Ver.3			Third layer				Granulosa Cell Tumor	57 (100.0%)	0 (0.0%)	57 (100.0%)
Ver.3			Third layer				Sertoli-Leydig Cell Tumor	4 (100.0%)	0 (0.0%)	4 (100.0%)
Ver.3			Third layer				Steroid Cell Tumor, NOS	3 (100.0%)	0 (0.0%)	3 (100.0%)
Ver.3	First layer						Pancreas	13976 (100.0%)	246 (1.8%)	13730 (98.2%)
Ver.3		Second layer					Acinar Cell Carcinoma of the Pancreas	155 (100.0%)	2 (1.3%)	153 (98.7%)
Ver.3		Second layer					Adenosquamous Carcinoma of the Pancreas	187 (100.0%)	3 (1.6%)	184 (98.4%)
Ver.3		Second layer					Cystic Tumor of the Pancreas	137 (100.0%)	2 (1.5%)	135 (98.5%)
Ver.3			Third layer				Intraductal Oncocytic Papillary Neoplasm	1 (100.0%)	0 (0.0%)	1 (100.0%)
Ver.3			Third layer				Intraductal Papillary Mucinous Neoplasm	101 (100.0%)	1 (1.0%)	100 (99.0%)
Ver.3			Third layer				Intraductal Tubulopapillary Neoplasm	10 (100.0%)	0 (0.0%)	10 (100.0%)
Ver.3			Third layer				Mucinous Cystic Neoplasm	22 (100.0%)	1 (4.5%)	21 (95.5%)
Ver.3			Third layer				Serous Cystadenoma of the Pancreas	1 (100.0%)	0 (0.0%)	1 (100.0%)
Ver.3		Second layer					Pancreatic Adenocarcinoma	11541 (100.0%)	206 (1.8%)	11335 (98.2%)
Ver.3		Second layer					Pancreatic Neuroendocrine Carcinoma	30 (100.0%)	2 (6.7%)	28 (93.3%)
Ver.3		Second layer					Pancreatic Neuroendocrine Tumor	326 (100.0%)	8 (2.5%)	318 (97.5%)
Ver.3		Second layer					Pancreatoblastoma	5 (100.0%)	1 (20.0%)	4 (80.0%)
Ver.3		Second layer					Solid Pseudopapillary Neoplasm of the Pancreas	17 (100.0%)	0 (0.0%)	17 (100.0%)
Ver.3		Second layer					Undifferentiated Carcinoma of the Pancreas	67 (100.0%)	1 (1.5%)	66 (98.5%)
Ver.3			Third layer				Osteoclastic Giant Cell Tumor	15 (100.0%)	0 (0.0%)	15 (100.0%)
Ver.3	First layer						Penis	64 (100.0%)	0 (0.0%)	64 (100.0%)
Ver.3		Second layer					Penile Squamous Cell Carcinoma	57 (100.0%)	0 (0.0%)	57 (100.0%)
Ver.3			Third layer				Basaloid Penile Squamous Cell Carcinoma	1 (100.0%)	0 (0.0%)	1 (100.0%)
Ver.3			Third layer				Verrucous Penile Squamous Cell Carcinoma	3 (100.0%)	0 (0.0%)	3 (100.0%)
Ver.3			Third layer				Warty Penile Squamous Cell Carcinoma	1 (100.0%)	0 (0.0%)	1 (100.0%)
Ver.3	First layer						Peripheral Nervous System	144 (100.0%)	4 (2.8%)	140 (97.2%)
Ver.3		Second layer					Ganglioneuroblastoma	1 (100.0%)	0 (0.0%)	1 (100.0%)
Ver.3		Second layer					Ganglioneuroma	1 (100.0%)	0 (0.0%)	1 (100.0%)
Ver.3		Second layer					Nerve Sheath Tumor	102 (100.0%)	3 (2.9%)	99 (97.1%)
Ver.3			Third layer				Malignant Peripheral Nerve Sheath Tumor	93 (100.0%)	3 (3.2%)	90 (96.8%)
Ver.3			Third layer				Neurofibroma	1 (100.0%)	0 (0.0%)	1 (100.0%)
Ver.3			Third layer				Schwannoma	3 (100.0%)	0 (0.0%)	3 (100.0%)
Ver.3				Fourth layer			Cellular Schwannoma	0 (0.0%)	0 (0.0%)	0 (0.0%)
Ver.3				Fourth layer			Melanotic Schwannoma	1 (100.0%)	0 (0.0%)	1 (100.0%)
Ver.3		Second layer					Neuroblastoma	19 (100.0%)	0 (0.0%)	19 (100.0%)
Ver.3	First layer						Peritoneum	590 (100.0%)	13 (2.2%)	577 (97.8%)
Ver.3		Second layer					Peritoneal Mesothelioma	104 (100.0%)	1 (1.0%)	103 (99.0%)
Ver.3		Second layer					Peritoneal Serous Carcinoma	334 (100.0%)	9 (2.7%)	325 (97.3%)
Ver.3	First layer						Pleura	235 (100.0%)	2 (0.9%)	233 (99.1%)
Ver.3		Second layer					Pleural Mesothelioma	199 (100.0%)	2 (1.0%)	197 (99.0%)
Ver.3			Third layer				Pleural Mesothelioma, Biphasic Type	14 (100.0%)	0 (0.0%)	14 (100.0%)
Ver.3			Third layer				Pleural Mesothelioma, Epithelioid Type	109 (100.0%)	0 (0.0%)	109 (100.0%)
Ver.3			Third layer				Pleural Mesothelioma, Sarcomatoid Type	23 (100.0%)	0 (0.0%)	23 (100.0%)
Ver.3	First layer						Prostate	5510 (100.0%)	89 (1.6%)	5421 (98.4%)
Ver.3		Second layer					Basal Cell Carcinoma of Prostate	1 (100.0%)	0 (0.0%)	1 (100.0%)
Ver.3		Second layer					Prostate Adenocarcinoma	5020 (100.0%)	78 (1.6%)	4942 (98.4%)
Ver.3		Second layer					Prostate Neuroendocrine Carcinoma	145 (100.0%)	4 (2.8%)	141 (97.2%)
Ver.3		Second layer					Prostate Small Cell Carcinoma	92 (100.0%)	3 (3.3%)	89 (96.7%)
Ver.3		Second layer					Prostate Squamous Cell Carcinoma	13 (100.0%)	0 (0.0%)	13 (100.0%)
Ver.3	First layer						Skin	1381 (100.0%)	91 (6.6%)	1290 (93.4%)
Ver.3		Second layer					Aggressive Digital Papillary Adenocarcinoma	1 (100.0%)	0 (0.0%)	1 (100.0%)
Ver.3		Second layer					Atypical Fibroxanthoma	0 (0.0%)	0 (0.0%)	0 (0.0%)
Ver.3		Second layer					Atypical Nevus	0 (0.0%)	0 (0.0%)	0 (0.0%)
Ver.3		Second layer					Basal Cell Carcinoma	25 (100.0%)	1 (4.0%)	24 (96.0%)
Ver.3		Second layer					Cutaneous Squamous Cell Carcinoma	205 (100.0%)	8 (3.9%)	197 (96.1%)
Ver.3		Second layer					Dermatofibroma	0 (0.0%)	0 (0.0%)	0 (0.0%)
Ver.3		Second layer					Dermatofibrosarcoma Protuberans	11 (100.0%)	0 (0.0%)	11 (100.0%)
Ver.3		Second layer					Desmoplastic Trichoepithelioma	0 (0.0%)	0 (0.0%)	0 (0.0%)
Ver.3		Second layer					Endocrine Mucin Producing Sweat Gland Carcinoma	0 (0.0%)	0 (0.0%)	0 (0.0%)
Ver.3		Second layer					Extramammary Paget Disease	148 (100.0%)	41 (27.7%)	107 (72.3%)
Ver.3		Second layer					Melanoma	614 (100.0%)	20 (3.3%)	594 (96.7%)
Ver.3			Third layer				Acral Melanoma	70 (100.0%)	3 (4.3%)	67 (95.7%)
Ver.3			Third layer				Congenital Nevus	2 (100.0%)	0 (0.0%)	2 (100.0%)
Ver.3			Third layer				Cutaneous Melanoma	195 (100.0%)	8 (4.1%)	187 (95.9%)
Ver.3			Third layer				Desmoplastic Melanoma	3 (100.0%)	0 (0.0%)	3 (100.0%)
Ver.3			Third layer				Lentigo Maligna Melanoma	7 (100.0%)	1 (14.3%)	6 (85.7%)
Ver.3			Third layer				Melanoma of Unknown Primary	47 (100.0%)	0 (0.0%)	47 (100.0%)
Ver.3			Third layer				Spitzoid Melanoma	0 (0.0%)	0 (0.0%)	0 (0.0%)
Ver.3		Second layer					Merkel Cell Carcinoma	30 (100.0%)	0 (0.0%)	30 (100.0%)
Ver.3		Second layer					Microcystic Adnexal Carcinoma	2 (100.0%)	0 (0.0%)	2 (100.0%)
Ver.3		Second layer					Porocarcinoma/Spiroadenocarcinoma	20 (100.0%)	0 (0.0%)	20 (100.0%)
Ver.3		Second layer					Poroma/Acrospiroma	0 (0.0%)	0 (0.0%)	0 (0.0%)
Ver.3		Second layer					Proliferating Pilar Cystic Tumor	0 (0.0%)	0 (0.0%)	0 (0.0%)
Ver.3		Second layer					Sebaceous Carcinoma	29 (100.0%)	1 (3.4%)	28 (96.6%)
Ver.3		Second layer					Skin Adnexal Carcinoma	24 (100.0%)	1 (4.2%)	23 (95.8%)
Ver.3		Second layer					Spiroma/Spiradenoma	1 (100.0%)	0 (0.0%)	1 (100.0%)
Ver.3		Second layer					Sweat Gland Adenocarcinoma	9 (100.0%)	1 (11.1%)	8 (88.9%)
Ver.3		Second layer					Sweat Gland Carcinoma/Apocrine Eccrine Carcinoma	53 (100.0%)	3 (5.7%)	50 (94.3%)
Ver.3	First layer						Soft Tissue	3293 (100.0%)	37 (1.1%)	3256 (98.9%)
Ver.3		Second layer					Aggressive Angiomyxoma	0 (0.0%)	0 (0.0%)	0 (0.0%)
Ver.3		Second layer					Alveolar Soft Part Sarcoma	41 (100.0%)	0 (0.0%)	41 (100.0%)
Ver.3		Second layer					Angiomatoid Fibrous Histiocytoma	2 (100.0%)	0 (0.0%)	2 (100.0%)
Ver.3		Second layer					Angiosarcoma	237 (100.0%)	2 (0.8%)	235 (99.2%)
Ver.3		Second layer					Atypical Lipomatous Tumor	0 (0.0%)	0 (0.0%)	0 (0.0%)
Ver.3		Second layer					Clear Cell Sarcoma	34 (100.0%)	0 (0.0%)	34 (100.0%)
Ver.3		Second layer					Dendritic Cell Sarcoma	14 (100.0%)	0 (0.0%)	14 (100.0%)
Ver.3			Third layer				Histiocytic Dendritic Cell Sarcoma	10 (100.0%)	0 (0.0%)	10 (100.0%)
Ver.3		Second layer					Desmoid/Aggressive Fibromatosis	18 (100.0%)	0 (0.0%)	18 (100.0%)
Ver.3		Second layer					Desmoplastic Small-Round-Cell Tumor	16 (100.0%)	0 (0.0%)	16 (100.0%)
Ver.3		Second layer					Epithelioid Hemangioendothelioma	32 (100.0%)	0 (0.0%)	32 (100.0%)
Ver.3		Second layer					Epithelioid Sarcoma	34 (100.0%)	1 (2.9%)	33 (97.1%)
Ver.3			Third layer				Proximal-Type Epithelioid Sarcoma	8 (100.0%)	0 (0.0%)	8 (100.0%)
Ver.3		Second layer					Ewing Sarcoma of Soft Tissue	44 (100.0%)	0 (0.0%)	44 (100.0%)
Ver.3		Second layer					Fibrosarcoma	18 (100.0%)	0 (0.0%)	18 (100.0%)
Ver.3			Third layer				Sclerosing Epithelioid Fibrosarcoma	4 (100.0%)	0 (0.0%)	4 (100.0%)
Ver.3		Second layer					Gastrointestinal Stromal Tumor	338 (100.0%)	4 (1.2%)	334 (98.8%)
Ver.3		Second layer					Glomangiosarcoma	3 (100.0%)	0 (0.0%)	3 (100.0%)
Ver.3		Second layer					Hemangioma	2 (100.0%)	0 (0.0%)	2 (100.0%)
Ver.3		Second layer					Infantile Fibrosarcoma	0 (0.0%)	0 (0.0%)	0 (0.0%)
Ver.3		Second layer					Inflammatory Myofibroblastic Tumor	13 (100.0%)	0 (0.0%)	13 (100.0%)
Ver.3		Second layer					Intimal Sarcoma	59 (100.0%)	2 (3.4%)	57 (96.6%)
Ver.3		Second layer					Leiomyoma	2 (100.0%)	0 (0.0%)	2 (100.0%)
Ver.3		Second layer					Leiomyosarcoma	422 (100.0%)	6 (1.4%)	416 (98.6%)
Ver.3		Second layer					Liposarcoma	573 (100.0%)	3 (0.5%)	570 (99.5%)
Ver.3			Third layer				Dedifferentiated Liposarcoma	375 (100.0%)	3 (0.8%)	372 (99.2%)
Ver.3			Third layer				Myxoid/Round-Cell Liposarcoma	73 (100.0%)	0 (0.0%)	73 (100.0%)
Ver.3			Third layer				Pleomorphic Liposarcoma	26 (100.0%)	0 (0.0%)	26 (100.0%)
Ver.3			Third layer				Well-Differentiated Liposarcoma	46 (100.0%)	0 (0.0%)	46 (100.0%)
Ver.3		Second layer					Low-Grade Fibromyxoid Sarcoma	4 (100.0%)	0 (0.0%)	4 (100.0%)
Ver.3		Second layer					Malignant Glomus Tumor	2 (100.0%)	1 (50.0%)	1 (50.0%)
Ver.3		Second layer					Myofibroma	0 (0.0%)	0 (0.0%)	0 (0.0%)
Ver.3		Second layer					Myofibromatosis	0 (0.0%)	0 (0.0%)	0 (0.0%)
Ver.3		Second layer					Myopericytoma	1 (100.0%)	0 (0.0%)	1 (100.0%)
Ver.3		Second layer					Myxofibrosarcoma	61 (100.0%)	0 (0.0%)	61 (100.0%)
Ver.3		Second layer					Myxoma	1 (100.0%)	0 (0.0%)	1 (100.0%)
Ver.3			Third layer				Ossifying Fibromyxoid Tumor	1 (100.0%)	0 (0.0%)	1 (100.0%)
Ver.3		Second layer					Paraganglioma	34 (100.0%)	1 (2.9%)	33 (97.1%)
Ver.3		Second layer					Perivascular Epithelioid Cell Tumor	15 (100.0%)	0 (0.0%)	15 (100.0%)
Ver.3		Second layer					Pseudomyogenic Hemangioendothelioma	1 (100.0%)	0 (0.0%)	1 (100.0%)
Ver.3		Second layer					Radiation-Associated Sarcoma	2 (100.0%)	0 (0.0%)	2 (100.0%)
Ver.3		Second layer					Rhabdomyosarcoma	110 (100.0%)	1 (0.9%)	109 (99.1%)
Ver.3			Third layer				Alveolar Rhabdomyosarcoma	34 (100.0%)	0 (0.0%)	34 (100.0%)
Ver.3			Third layer				Embryonal Rhabdomyosarcoma	14 (100.0%)	1 (7.1%)	13 (92.9%)
Ver.3			Third layer				Pleomorphic Rhabdomyosarcoma	17 (100.0%)	0 (0.0%)	17 (100.0%)
Ver.3			Third layer				Spindle Cell Rhabdomyosarcoma	3 (100.0%)	0 (0.0%)	3 (100.0%)
Ver.3			Third layer				Spindle Cell/Sclerosing Rhabdomyosarcoma	13 (100.0%)	0 (0.0%)	13 (100.0%)
Ver.3		Second layer					Round Cell Sarcoma, NOS	18 (100.0%)	0 (0.0%)	18 (100.0%)
Ver.3		Second layer					Sarcoma, NOS	187 (100.0%)	4 (2.1%)	183 (97.9%)
Ver.3		Second layer					Soft Tissue Myoepithelial Carcinoma	7 (100.0%)	0 (0.0%)	7 (100.0%)
Ver.3		Second layer					Solitary Fibrous Tumor/Hemangiopericytoma	70 (100.0%)	0 (0.0%)	70 (100.0%)
Ver.3		Second layer					Synovial Sarcoma	101 (100.0%)	1 (1.0%)	100 (99.0%)
Ver.3		Second layer					Tenosynovial Giant Cell Tumor Diffuse Type	0 (0.0%)	0 (0.0%)	0 (0.0%)
Ver.3		Second layer					Undifferentiated Pleomorphic Sarcoma/Malignant Fibrous Histiocytoma/High-Grade Spindle Cell Sarcoma	204 (100.0%)	4 (2.0%)	200 (98.0%)
Ver.3	First layer						Testis	126 (100.0%)	0 (0.0%)	126 (100.0%)
Ver.3		Second layer					Non-Seminomatous Germ Cell Tumor	76 (100.0%)	0 (0.0%)	76 (100.0%)
Ver.3			Third layer				Choriocarcinoma	10 (100.0%)	0 (0.0%)	10 (100.0%)
Ver.3			Third layer				Embryonal Carcinoma	11 (100.0%)	0 (0.0%)	11 (100.0%)
Ver.3			Third layer				Germ Cell Tumor with Somatic-Type Malignancy	4 (100.0%)	0 (0.0%)	4 (100.0%)
Ver.3			Third layer				Mixed Germ Cell Tumor	22 (100.0%)	0 (0.0%)	22 (100.0%)
Ver.3			Third layer				Teratoma	7 (100.0%)	0 (0.0%)	7 (100.0%)
Ver.3			Third layer				Yolk Sac Tumor	4 (100.0%)	0 (0.0%)	4 (100.0%)
Ver.3		Second layer					Seminoma	8 (100.0%)	0 (0.0%)	8 (100.0%)
Ver.3		Second layer					Sex Cord Stromal Tumor	10 (100.0%)	0 (0.0%)	10 (100.0%)
Ver.3		Second layer					Testicular Lymphoma	0 (0.0%)	0 (0.0%)	0 (0.0%)
Ver.3		Second layer					Testicular Mesothelioma	3 (100.0%)	0 (0.0%)	3 (100.0%)
Ver.3	First layer						Thymus	658 (100.0%)	34 (5.2%)	624 (94.8%)
Ver.3		Second layer					Thymic Epithelial Tumor	444 (100.0%)	28 (6.3%)	416 (93.7%)
Ver.3			Third layer				Thymic Carcinoma	324 (100.0%)	24 (7.4%)	300 (92.6%)
Ver.3			Third layer				Thymoma	90 (100.0%)	1 (1.1%)	89 (98.9%)
Ver.3		Second layer					Thymic Neuroendocrine Tumor	65 (100.0%)	2 (3.1%)	63 (96.9%)
Ver.3	First layer						Thyroid	892 (100.0%)	9 (1.0%)	883 (99.0%)
Ver.3		Second layer					Anaplastic Thyroid Cancer	180 (100.0%)	0 (0.0%)	180 (100.0%)
Ver.3		Second layer					Hurthle Cell Thyroid Cancer	0 (0.0%)	0 (0.0%)	0 (0.0%)
Ver.3		Second layer					Hyalinizing Trabecular Adenoma of the Thyroid	0 (0.0%)	0 (0.0%)	0 (0.0%)
Ver.3		Second layer					Medullary Thyroid Cancer	20 (100.0%)	0 (0.0%)	20 (100.0%)
Ver.3		Second layer					Oncocytic Adenoma of the Thyroid	0 (0.0%)	0 (0.0%)	0 (0.0%)
Ver.3		Second layer					Poorly Differentiated Thyroid Cancer	77 (100.0%)	2 (2.6%)	75 (97.4%)
Ver.3		Second layer					Well-Differentiated Thyroid Cancer	513 (100.0%)	6 (1.2%)	507 (98.8%)
Ver.3			Third layer				Follicular Thyroid Cancer	84 (100.0%)	1 (1.2%)	83 (98.8%)
Ver.3			Third layer				Papillary Thyroid Cancer	415 (100.0%)	5 (1.2%)	410 (98.8%)
Ver.3	First layer						Uterus	3068 (100.0%)	258 (8.4%)	2810 (91.6%)
Ver.3		Second layer					Endometrial Carcinoma	1697 (100.0%)	201 (11.8%)	1496 (88.2%)
Ver.3			Third layer				Poorly Differentiated Carcinoma of the Uterus	11 (100.0%)	2 (18.2%)	9 (81.8%)
Ver.3			Third layer				Uterine Adenosquamous Carcinoma	13 (100.0%)	1 (7.7%)	12 (92.3%)
Ver.3			Third layer				Uterine Carcinosarcoma/Uterine Malignant Mixed Mullerian Tumor	276 (100.0%)	40 (14.5%)	236 (85.5%)
Ver.3			Third layer				Uterine Clear Cell Carcinoma	70 (100.0%)	13 (18.6%)	57 (81.4%)
Ver.3			Third layer				Uterine Dedifferentiated Carcinoma	27 (100.0%)	0 (0.0%)	27 (100.0%)
Ver.3			Third layer				Uterine Endometrioid Carcinoma	715 (100.0%)	44 (6.2%)	671 (93.8%)
Ver.3			Third layer				Uterine Mesonephric Carcinoma	11 (100.0%)	0 (0.0%)	11 (100.0%)
Ver.3			Third layer				Uterine Mixed Endometrial Carcinoma	41 (100.0%)	8 (19.5%)	33 (80.5%)
Ver.3			Third layer				Uterine Mucinous Carcinoma	6 (100.0%)	0 (0.0%)	6 (100.0%)
Ver.3			Third layer				Uterine Neuroendocrine Carcinoma	32 (100.0%)	1 (3.1%)	31 (96.9%)
Ver.3			Third layer				Uterine Serous Carcinoma/Uterine Papillary Serous Carcinoma	278 (100.0%)	70 (25.2%)	208 (74.8%)
Ver.3			Third layer				Uterine Undifferentiated Carcinoma	19 (100.0%)	2 (10.5%)	17 (89.5%)
Ver.3		Second layer					Gestational Trophoblastic Disease	18 (100.0%)	2 (11.1%)	16 (88.9%)
Ver.3			Third layer				Choriocarcinoma	10 (100.0%)	0 (0.0%)	10 (100.0%)
Ver.3			Third layer				Epithelioid Trophoblastic Tumor	2 (100.0%)	0 (0.0%)	2 (100.0%)
Ver.3			Third layer				Molar Pregnancy	0 (0.0%)	0 (0.0%)	0 (0.0%)
Ver.3				Fourth layer			Complete Hydatidiform Mole	0 (0.0%)	0 (0.0%)	0 (0.0%)
Ver.3				Fourth layer			Invasive Hydatidiform Mole	0 (0.0%)	0 (0.0%)	0 (0.0%)
Ver.3				Fourth layer			Partial Hydatidiform Mole	0 (0.0%)	0 (0.0%)	0 (0.0%)
Ver.3			Third layer				Placental Site Trophoblastic Tumor	3 (100.0%)	1 (33.3%)	2 (66.7%)
Ver.3		Second layer					Other Uterine Tumor	39 (100.0%)	3 (7.7%)	36 (92.3%)
Ver.3		Second layer					Uterine Sarcoma/Mesenchymal	828 (100.0%)	19 (2.3%)	809 (97.7%)
Ver.3			Third layer				Endometrial Stromal Sarcoma	139 (100.0%)	2 (1.4%)	137 (98.6%)
Ver.3				Fourth layer			High-Grade Endometrial Stromal Sarcoma	68 (100.0%)	2 (2.9%)	66 (97.1%)
Ver.3				Fourth layer			Low-Grade Endometrial Stromal Sarcoma	25 (100.0%)	0 (0.0%)	25 (100.0%)
Ver.3			Third layer				Undifferentiated Uterine Sarcoma	30 (100.0%)	0 (0.0%)	30 (100.0%)
Ver.3			Third layer				Uterine Adenosarcoma	47 (100.0%)	1 (2.1%)	46 (97.9%)
Ver.3			Third layer				Uterine Perivascular Epithelioid Cell Tumor	7 (100.0%)	0 (0.0%)	7 (100.0%)
Ver.3			Third layer				Uterine Sarcoma, Other	45 (100.0%)	3 (6.7%)	42 (93.3%)
Ver.3			Third layer				Uterine Smooth Muscle Tumor	512 (100.0%)	12 (2.3%)	500 (97.7%)
Ver.3				Fourth layer			Uterine Epithelioid Leiomyosarcoma	6 (100.0%)	0 (0.0%)	6 (100.0%)
Ver.3				Fourth layer			Uterine Leiomyoma	2 (100.0%)	0 (0.0%)	2 (100.0%)
Ver.3				Fourth layer			Uterine Leiomyosarcoma	459 (100.0%)	11 (2.4%)	448 (97.6%)
Ver.3				Fourth layer			Uterine Myxoid Leiomyosarcoma	7 (100.0%)	1 (14.3%)	6 (85.7%)
Ver.3				Fourth layer			Uterine Smooth Muscle Tumor of Uncertain Malignant Potential	11 (100.0%)	0 (0.0%)	11 (100.0%)
Ver.3	First layer						Vulva/Vagina	197 (100.0%)	8 (4.1%)	189 (95.9%)
Ver.3		Second layer					Germ Cell Tumor of the Vulva	0 (0.0%)	0 (0.0%)	0 (0.0%)
Ver.3			Third layer				Dysgerminoma	0 (0.0%)	0 (0.0%)	0 (0.0%)
Ver.3			Third layer				Embryonal Carcinoma	0 (0.0%)	0 (0.0%)	0 (0.0%)
Ver.3			Third layer				Immature Teratoma	0 (0.0%)	0 (0.0%)	0 (0.0%)
Ver.3			Third layer				Mature Teratoma	0 (0.0%)	0 (0.0%)	0 (0.0%)
Ver.3			Third layer				Mixed Germ Cell Tumor	0 (0.0%)	0 (0.0%)	0 (0.0%)
Ver.3			Third layer				Polyembryoma	0 (0.0%)	0 (0.0%)	0 (0.0%)
Ver.3			Third layer				Yolk Sac Tumor	0 (0.0%)	0 (0.0%)	0 (0.0%)
Ver.3		Second layer					Mucinous Adenocarcinoma of the Vulva/Vagina	5 (100.0%)	1 (20.0%)	4 (80.0%)
Ver.3		Second layer					Mucosal Melanoma of the Vulva/Vagina	61 (100.0%)	1 (1.6%)	60 (98.4%)
Ver.3		Second layer					Poorly Differentiated Vaginal Carcinoma	4 (100.0%)	0 (0.0%)	4 (100.0%)
Ver.3		Second layer					Squamous Cell Carcinoma of the Vulva/Vagina	82 (100.0%)	2 (2.4%)	80 (97.6%)
Ver.3		Second layer					Vaginal Adenocarcinoma	12 (100.0%)	2 (16.7%)	10 (83.3%)
Data are shown as n (%) unless stated otherwise.
amp: amplification; ALK: anaplastic lymphoma kinase; C-CAT: Center for Cancer Genomics and Advanced Therapeutics; CNS: central nervous system; HER2: human epidermal growth factor receptor 2; IDH: isocitrate dehydrogenase; MAPK: mitogen-activated protein kinase; NEC: not elsewhere classified; NK: natural killer; no-amp: no-amplification; NOS: not otherwise specified; NUT: nuclear protein in testis…

## Sheet: Table S3
Table S3: Percentage of HER2 amplification detected by CGP according to sample type
Item		ALL	HER2 amp	HER2 no-amp
		(N=89374)	(N=5119)	(N=84255)
Cancer type (ALL)	CGP ALL	89374	5119 (5.7%)	84255 (94.3%)
	Tissue ALL	73960	4839 (6.5%)	69121 (93.5%)
	NCC OncoPanel	8584	181 (2.1%)	8403 (97.9%)
	FoundationOne CDx	62299	4586 (7.4%)	57713 (92.6%)
	GenMineTOP	3077	72 (2.3%)	3005 (97.7%)
	Liquid ALL	15414	280 (1.8%)	15134 (98.2%)
	FoundationOne Liquid CDx	13719	254 (1.9%)	13465 (98.1%)
	Guardant360 CDx	1695	26 (1.5%)	1669 (98.5%)
Adrenal Gland	CGP ALL	213	2 (0.9%)	211 (99.1%)
	Tissue ALL	194	2 (1.0%)	192 (99.0%)
	NCC OncoPanel	25	0 (0.0%)	25 (100.0%)
	FoundationOne CDx	159	2 (1.3%)	157 (98.7%)
	GenMineTOP	10	0 (0.0%)	10 (100.0%)
	Liquid ALL	19	0 (0.0%)	19 (100.0%)
	FoundationOne Liquid CDx	19	0 (0.0%)	19 (100.0%)
	Guardant360 CDx	0	0 (0.0%)	0 (0.0%)
Ampulla of Vater	CGP ALL	531	54 (10.2%)	477 (89.8%)
	Tissue ALL	488	52 (10.7%)	436 (89.3%)
	NCC OncoPanel	60	3 (5.0%)	57 (95.0%)
	FoundationOne CDx	406	47 (11.6%)	359 (88.4%)
	GenMineTOP	22	2 (9.1%)	20 (90.9%)
	Liquid ALL	43	2 (4.7%)	41 (95.3%)
	FoundationOne Liquid CDx	38	2 (5.3%)	36 (94.7%)
	Guardant360 CDx	5	0 (0.0%)	5 (100.0%)
Biliary Tract	CGP ALL	7966	673 (8.4%)	7293 (91.6%)
	Tissue ALL	6178	595 (9.6%)	5583 (90.4%)
	NCC OncoPanel	867	30 (3.5%)	837 (96.5%)
	FoundationOne CDx	5130	557 (10.9%)	4573 (89.1%)
	GenMineTOP	181	8 (4.4%)	173 (95.6%)
	Liquid ALL	1788	78 (4.4%)	1710 (95.6%)
	FoundationOne Liquid CDx	1583	72 (4.5%)	1511 (95.5%)
	Guardant360 CDx	205	6 (2.9%)	199 (97.1%)
Bladder/Urinary Tract	CGP ALL	1484	157 (10.6%)	1327 (89.4%)
	Tissue ALL	1319	150 (11.4%)	1169 (88.6%)
	NCC OncoPanel	134	2 (1.5%)	132 (98.5%)
	FoundationOne CDx	1138	146 (12.8%)	992 (87.2%)
	GenMineTOP	47	2 (4.3%)	45 (95.7%)
	Liquid ALL	165	7 (4.2%)	158 (95.8%)
	FoundationOne Liquid CDx	156	7 (4.5%)	149 (95.5%)
	Guardant360 CDx	9	0 (0.0%)	9 (100.0%)
Bone	CGP ALL	448	5 (1.1%)	443 (98.9%)
	Tissue ALL	429	5 (1.2%)	424 (98.8%)
	NCC OncoPanel	25	0 (0.0%)	25 (100.0%)
	FoundationOne CDx	333	5 (1.5%)	328 (98.5%)
	GenMineTOP	71	0 (0.0%)	71 (100.0%)
	Liquid ALL	19	0 (0.0%)	19 (100.0%)
	FoundationOne Liquid CDx	18	0 (0.0%)	18 (100.0%)
	Guardant360 CDx	1	0 (0.0%)	1 (100.0%)
Bowel	CGP ALL	14888	803 (5.4%)	14085 (94.6%)
	Tissue ALL	13168	755 (5.7%)	12413 (94.3%)
	NCC OncoPanel	1238	33 (2.7%)	1205 (97.3%)
	FoundationOne CDx	11434	708 (6.2%)	10726 (93.8%)
	GenMineTOP	496	14 (2.8%)	482 (97.2%)
	Liquid ALL	1720	48 (2.8%)	1672 (97.2%)
	FoundationOne Liquid CDx	1424	41 (2.9%)	1383 (97.1%)
	Guardant360 CDx	296	7 (2.4%)	289 (97.6%)
Breast	CGP ALL	6720	639 (9.5%)	6081 (90.5%)
	Tissue ALL	5461	609 (11.2%)	4852 (88.8%)
	NCC OncoPanel	545	33 (6.1%)	512 (93.9%)
	FoundationOne CDx	4794	569 (11.9%)	4225 (88.1%)
	GenMineTOP	122	7 (5.7%)	115 (94.3%)
	Liquid ALL	1259	30 (2.4%)	1229 (97.6%)
	FoundationOne Liquid CDx	1168	29 (2.5%)	1139 (97.5%)
	Guardant360 CDx	91	1 (1.1%)	90 (98.9%)
Cervix	CGP ALL	2177	141 (6.5%)	2036 (93.5%)
	Tissue ALL	2005	138 (6.9%)	1867 (93.1%)
	NCC OncoPanel	152	5 (3.3%)	147 (96.7%)
	FoundationOne CDx	1795	133 (7.4%)	1662 (92.6%)
	GenMineTOP	58	0 (0.0%)	58 (100.0%)
	Liquid ALL	172	3 (1.7%)	169 (98.3%)
	FoundationOne Liquid CDx	166	3 (1.8%)	163 (98.2%)
	Guardant360 CDx	6	0 (0.0%)	6 (100.0%)
CNS/Brain	CGP ALL	2158	32 (1.5%)	2126 (98.5%)
	Tissue ALL	2132	32 (1.5%)	2100 (98.5%)
	NCC OncoPanel	119	0 (0.0%)	119 (100.0%)
	FoundationOne CDx	1688	32 (1.9%)	1656 (98.1%)
	GenMineTOP	325	0 (0.0%)	325 (100.0%)
	Liquid ALL	26	0 (0.0%)	26 (100.0%)
	FoundationOne Liquid CDx	23	0 (0.0%)	23 (100.0%)
	Guardant360 CDx	3	0 (0.0%)	3 (100.0%)
Esophagus/Stomach	CGP ALL	5499	709 (12.9%)	4790 (87.1%)
	Tissue ALL	4801	667 (13.9%)	4134 (86.1%)
	NCC OncoPanel	608	43 (7.1%)	565 (92.9%)
	FoundationOne CDx	4059	613 (15.1%)	3446 (84.9%)
	GenMineTOP	134	11 (8.2%)	123 (91.8%)
	Liquid ALL	698	42 (6.0%)	656 (94.0%)
	FoundationOne Liquid CDx	614	37 (6.0%)	577 (94.0%)
	Guardant360 CDx	84	5 (6.0%)	79 (94.0%)
Eye	CGP ALL	112	6 (5.4%)	106 (94.6%)
	Tissue ALL	99	6 (6.1%)	93 (93.9%)
	NCC OncoPanel	18	0 (0.0%)	18 (100.0%)
	FoundationOne CDx	76	5 (6.6%)	71 (93.4%)
	GenMineTOP	5	1 (20.0%)	4 (80.0%)
	Liquid ALL	13	0 (0.0%)	13 (100.0%)
	FoundationOne Liquid CDx	13	0 (0.0%)	13 (100.0%)
	Guardant360 CDx	0	0 (0.0%)	0 (0.0%)
Head and Neck	CGP ALL	2911	231 (7.9%)	2680 (92.1%)
	Tissue ALL	2710	226 (8.3%)	2484 (91.7%)
	NCC OncoPanel	209	6 (2.9%)	203 (97.1%)
	FoundationOne CDx	2338	212 (9.1%)	2126 (90.9%)
	GenMineTOP	163	8 (4.9%)	155 (95.1%)
	Liquid ALL	201	5 (2.5%)	196 (97.5%)
	FoundationOne Liquid CDx	191	5 (2.6%)	186 (97.4%)
	Guardant360 CDx	10	0 (0.0%)	10 (100.0%)
Kidney	CGP ALL	696	17 (2.4%)	679 (97.6%)
	Tissue ALL	557	17 (3.1%)	540 (96.9%)
	NCC OncoPanel	45	0 (0.0%)	45 (100.0%)
	FoundationOne CDx	490	17 (3.5%)	473 (96.5%)
	GenMineTOP	22	0 (0.0%)	22 (100.0%)
	Liquid ALL	139	0 (0.0%)	139 (100.0%)
	FoundationOne Liquid CDx	130	0 (0.0%)	130 (100.0%)
	Guardant360 CDx	9	0 (0.0%)	9 (100.0%)
Liver	CGP ALL	785	30 (3.8%)	755 (96.2%)
	Tissue ALL	642	27 (4.2%)	615 (95.8%)
	NCC OncoPanel	78	0 (0.0%)	78 (100.0%)
	FoundationOne CDx	536	27 (5.0%)	509 (95.0%)
	GenMineTOP	28	0 (0.0%)	28 (100.0%)
	Liquid ALL	143	3 (2.1%)	140 (97.9%)
	FoundationOne Liquid CDx	131	3 (2.3%)	128 (97.7%)
	Guardant360 CDx	12	0 (0.0%)	12 (100.0%)
Lung	CGP ALL	5417	348 (6.4%)	5069 (93.6%)
	Tissue ALL	3903	319 (8.2%)	3584 (91.8%)
	NCC OncoPanel	440	7 (1.6%)	433 (98.4%)
	FoundationOne CDx	3325	306 (9.2%)	3019 (90.8%)
	GenMineTOP	138	6 (4.3%)	132 (95.7%)
	Liquid ALL	1514	29 (1.9%)	1485 (98.1%)
	FoundationOne Liquid CDx	1331	27 (2.0%)	1304 (98.0%)
	Guardant360 CDx	183	2 (1.1%)	181 (98.9%)
Other	CGP ALL	2294	102 (4.4%)	2192 (95.6%)
	Tissue ALL	1971	94 (4.8%)	1877 (95.2%)
	NCC OncoPanel	246	4 (1.6%)	242 (98.4%)
	FoundationOne CDx	1650	88 (5.3%)	1562 (94.7%)
	GenMineTOP	75	2 (2.7%)	73 (97.3%)
	Liquid ALL	323	8 (2.5%)	315 (97.5%)
	FoundationOne Liquid CDx	291	6 (2.1%)	285 (97.9%)
	Guardant360 CDx	32	2 (6.3%)	30 (93.8%)
Ovary/Fallopian Tube	CGP ALL	4941	379 (7.7%)	4562 (92.3%)
	Tissue ALL	4603	376 (8.2%)	4227 (91.8%)
	NCC OncoPanel	341	4 (1.2%)	337 (98.8%)
	FoundationOne CDx	4075	369 (9.1%)	3706 (90.9%)
	GenMineTOP	187	3 (1.6%)	184 (98.4%)
	Liquid ALL	338	3 (0.9%)	335 (99.1%)
	FoundationOne Liquid CDx	312	3 (1.0%)	309 (99.0%)
	Guardant360 CDx	26	0 (0.0%)	26 (100.0%)
Pancreas	CGP ALL	13976	246 (1.8%)	13730 (98.2%)
	Tissue ALL	9943	233 (2.3%)	9710 (97.7%)
	NCC OncoPanel	2268	3 (0.1%)	2265 (99.9%)
	FoundationOne CDx	7412	229 (3.1%)	7183 (96.9%)
	GenMineTOP	263	1 (0.4%)	262 (99.6%)
	Liquid ALL	4033	13 (0.3%)	4020 (99.7%)
	FoundationOne Liquid CDx	3442	10 (0.3%)	3432 (99.7%)
	Guardant360 CDx	591	3 (0.5%)	588 (99.5%)
Penis	CGP ALL	64	0 (0.0%)	64 (100.0%)
	Tissue ALL	64	0 (0.0%)	64 (100.0%)
	NCC OncoPanel	3	0 (0.0%)	3 (100.0%)
	FoundationOne CDx	60	0 (0.0%)	60 (100.0%)
	GenMineTOP	1	0 (0.0%)	1 (100.0%)
	Liquid ALL	0	0 (0.0%)	0 (0.0%)
	FoundationOne Liquid CDx	0	0 (0.0%)	0 (0.0%)
	Guardant360 CDx	0	0 (0.0%)	0 (0.0%)
Peripheral Nervous System	CGP ALL	144	4 (2.8%)	140 (97.2%)
	Tissue ALL	138	4 (2.9%)	134 (97.1%)
	NCC OncoPanel	21	0 (0.0%)	21 (100.0%)
	FoundationOne CDx	98	4 (4.1%)	94 (95.9%)
	GenMineTOP	19	0 (0.0%)	19 (100.0%)
	Liquid ALL	6	0 (0.0%)	6 (100.0%)
	FoundationOne Liquid CDx	6	0 (0.0%)	6 (100.0%)
	Guardant360 CDx	0	0 (0.0%)	0 (0.0%)
Peritoneum	CGP ALL	590	13 (2.2%)	577 (97.8%)
	Tissue ALL	533	13 (2.4%)	520 (97.6%)
	NCC OncoPanel	48	0 (0.0%)	48 (100.0%)
	FoundationOne CDx	459	13 (2.8%)	446 (97.2%)
	GenMineTOP	26	0 (0.0%)	26 (100.0%)
	Liquid ALL	57	0 (0.0%)	57 (100.0%)
	FoundationOne Liquid CDx	54	0 (0.0%)	54 (100.0%)
	Guardant360 CDx	3	0 (0.0%)	3 (100.0%)
Pleura	CGP ALL	235	2 (0.9%)	233 (99.1%)
	Tissue ALL	213	2 (0.9%)	211 (99.1%)
	NCC OncoPanel	20	0 (0.0%)	20 (100.0%)
	FoundationOne CDx	188	2 (1.1%)	186 (98.9%)
	GenMineTOP	5	0 (0.0%)	5 (100.0%)
	Liquid ALL	22	0 (0.0%)	22 (100.0%)
	FoundationOne Liquid CDx	21	0 (0.0%)	21 (100.0%)
	Guardant360 CDx	1	0 (0.0%)	1 (100.0%)
Prostate	CGP ALL	5510	89 (1.6%)	5421 (98.4%)
	Tissue ALL	3341	83 (2.5%)	3258 (97.5%)
	NCC OncoPanel	305	0 (0.0%)	305 (100.0%)
	FoundationOne CDx	2994	83 (2.8%)	2911 (97.2%)
	GenMineTOP	42	0 (0.0%)	42 (100.0%)
	Liquid ALL	2169	6 (0.3%)	2163 (99.7%)
	FoundationOne Liquid CDx	2066	6 (0.3%)	2060 (99.7%)
	Guardant360 CDx	103	0 (0.0%)	103 (100.0%)
Skin	CGP ALL	1381	91 (6.6%)	1290 (93.4%)
	Tissue ALL	1341	91 (6.8%)	1250 (93.2%)
	NCC OncoPanel	143	1 (0.7%)	142 (99.3%)
	FoundationOne CDx	1145	87 (7.6%)	1058 (92.4%)
	GenMineTOP	53	3 (5.7%)	50 (94.3%)
	Liquid ALL	40	0 (0.0%)	40 (100.0%)
	FoundationOne Liquid CDx	39	0 (0.0%)	39 (100.0%)
	Guardant360 CDx	1	0 (0.0%)	1 (100.0%)
Soft Tissue	CGP ALL	3293	37 (1.1%)	3256 (98.9%)
	Tissue ALL	3103	37 (1.2%)	3066 (98.8%)
	NCC OncoPanel	249	0 (0.0%)	249 (100.0%)
	FoundationOne CDx	2504	37 (1.5%)	2467 (98.5%)
	GenMineTOP	350	0 (0.0%)	350 (100.0%)
	Liquid ALL	190	0 (0.0%)	190 (100.0%)
	FoundationOne Liquid CDx	184	0 (0.0%)	184 (100.0%)
	Guardant360 CDx	6	0 (0.0%)	6 (100.0%)
Testis	CGP ALL	126	0 (0.0%)	126 (100.0%)
	Tissue ALL	113	0 (0.0%)	113 (100.0%)
	NCC OncoPanel	13	0 (0.0%)	13 (100.0%)
	FoundationOne CDx	95	0 (0.0%)	95 (100.0%)
	GenMineTOP	5	0 (0.0%)	5 (100.0%)
	Liquid ALL	13	0 (0.0%)	13 (100.0%)
	FoundationOne Liquid CDx	13	0 (0.0%)	13 (100.0%)
	Guardant360 CDx	0	0 (0.0%)	0 (0.0%)
Thymus	CGP ALL	658	34 (5.2%)	624 (94.8%)
	Tissue ALL	589	34 (5.8%)	555 (94.2%)
	NCC OncoPanel	68	0 (0.0%)	68 (100.0%)
	FoundationOne CDx	502	34 (6.8%)	468 (93.2%)
	GenMineTOP	19	0 (0.0%)	19 (100.0%)
	Liquid ALL	69	0 (0.0%)	69 (100.0%)
	FoundationOne Liquid CDx	66	0 (0.0%)	66 (100.0%)
	Guardant360 CDx	3	0 (0.0%)	3 (100.0%)
Thyroid	CGP ALL	892	9 (1.0%)	883 (99.0%)
	Tissue ALL	789	9 (1.1%)	780 (98.9%)
	NCC OncoPanel	76	0 (0.0%)	76 (100.0%)
	FoundationOne CDx	670	9 (1.3%)	661 (98.7%)
	GenMineTOP	43	0 (0.0%)	43 (100.0%)
	Liquid ALL	103	0 (0.0%)	103 (100.0%)
	FoundationOne Liquid CDx	93	0 (0.0%)	93 (100.0%)
	Guardant360 CDx	10	0 (0.0%)	10 (100.0%)
Uterus	CGP ALL	3068	258 (8.4%)	2810 (91.6%)
	Tissue ALL	2945	255 (8.7%)	2690 (91.3%)
	NCC OncoPanel	199	6 (3.0%)	193 (97.0%)
	FoundationOne CDx	2588	245 (9.5%)	2343 (90.5%)
	GenMineTOP	158	4 (2.5%)	154 (97.5%)
	Liquid ALL	123	3 (2.4%)	120 (97.6%)
	FoundationOne Liquid CDx	119	3 (2.5%)	116 (97.5%)
	Guardant360 CDx	4	0 (0.0%)	4 (100.0%)
Vulva/Vagina	CGP ALL	197	8 (4.1%)	189 (95.9%)
	Tissue ALL	188	8 (4.3%)	180 (95.7%)
	NCC OncoPanel	21	1 (4.8%)	20 (95.2%)
	FoundationOne CDx	158	7 (4.4%)	151 (95.6%)
	GenMineTOP	9	0 (0.0%)	9 (100.0%)
	Liquid ALL	9	0 (0.0%)	9 (100.0%)
	FoundationOne Liquid CDx	8	0 (0.0%)	8 (100.0%)
	Guardant360 CDx	1	0 (0.0%)	1 (100.0%)
Data are shown as n (%) unless stated otherwise.
amp: amplification; CGP: comprehensive genomic profiling; CNS: central nervous system; HER2: human epidermal growth factor receptor 2; no-amp: no-amplification.

## Sheet: Table S4
Table S4: Comparison of HER2 status between prior companion diagnostic testing and CGP testing in selected tumor types.
Cancer type category	Marker category	Item	ALL (N=89374)	HER2 amp (N=5119)	HER2 no-amp (N=84255)	p-Value*
Salivary	Degree of HER2 amplification	Negative	27 (64.3%)	1 (10.0%)	26 (81.3%)	<0.0001
		equivocal	2 (4.8%)	0 (0.0%)	2 (6.3%)
		Positive	12 (28.6%)	9 (90.0%)	3 (9.4%)
		Not judgable	1 (2.4%)	0 (0.0%)	1 (3.1%)
	HER2 protein	Negative	55 (53.9%)	2 (7.4%)	53 (70.7%)	<0.0001
		Positive	44 (43.1%)	24 (88.9%)	20 (26.7%)
		Not judgable	3 (2.9%)	1 (3.7%)	2 (2.7%)
Breast	HER2(IHC)	Negative	2592 (41.4%)	73 (12.1%)	2519 (44.5%)	<0.0001
		Negative (+1)	2071 (33.1%)	109 (18.1%)	1962 (34.7%)
		Border zone (+2)	1143 (18.3%)	141 (23.5%)	1002 (17.7%)
		Positive (+3)	452 (7.2%)	278 (46.3%)	174 (3.1%)
		Not judgeable	4 (0.1%)	0 (0.0%)	4 (0.1%)
	HER2(FISH)	Negative	1499 (84.3%)	78 (45.3%)	1421 (88.5%)	<0.0001
		equivocal	47 (2.6%)	9 (5.2%)	38 (2.4%)
		Positive	219 (12.3%)	84 (48.8%)	135 (8.4%)
		Not judgable	13 (0.7%)	1 (0.6%)	12 (0.7%)
	ERBB2 copy-number aberration	Negative	223 (88.8%)	4 (16.7%)	219 (96.5%)	<0.0001
		equivocal	9 (3.6%)	4 (16.7%)	5 (2.2%)
		Positive	17 (6.8%)	16 (66.7%)	1 (0.4%)
		Not judgable	2 (0.8%)	0 (0.0%)	2 (0.9%)
Esophagus/Stomach	HER2	Negative	3869 (59.6%)	138 (18.4%)	3731 (65.0%)	<0.0001
		Negative (+1)	1212 (18.7%)	80 (10.7%)	1132 (19.7%)
		Border zone (+2)	802 (12.4%)	131 (17.4%)	671 (11.7%)
		Positive (+3)	565 (8.7%)	400 (53.3%)	165 (2.9%)
		Not judgable	44 (0.7%)	2 (0.3%)	42 (0.7%)
	HER2 amplified (ISH method)	Negative	131 (70.4%)	12 (41.4%)	119 (75.8%)	<0.0001
		equivocal	2 (1.1%)	0 (0.0%)	2 (1.3%)
		Positive	40 (21.5%)	16 (55.2%)	24 (15.3%)
		Not judgable	13 (7.0%)	1 (3.4%)	12 (7.6%)
* Test for HER2 amp/no-amp differences
Data are shown as n (%) unless stated otherwise.
amp: amplification; CGP: comprehensive genomic profiling; FISH: fluorescence in situ hybridization; HER2: human epidermal growth factor receptor 2; IHC: immunohistochemistry; ISH: in situ hybridization; no-amp: no-amplification.

## Sheet: Table S5
Table S5: Relationship between HER2 status from CGP testing and predictive biomarker statuses from prior companion diagnostic testing in selected tumor types.
Therapy category	Cancer type category	Predictive marker	Item	ALL	HER2 amp	HER2 no-amp	p-Value*
				(N=89374)	(N=5119)	(N=84255)
Driver mutation	Lung	EGFR	Negative	3618 (82.0%)	268 (87.9%)	3350 (81.6%)	0.0224
			Positive	773 (17.5%)	36 (11.8%)	737 (17.9%)
			Not judgable	20 (0.5%)	1 (0.3%)	19 (0.5%)
		ALK fusions	Negative	3907 (95.8%)	290 (98.6%)	3617 (95.6%)	0.023
			Positive	116 (2.8%)	1 (0.3%)	115 (3.0%)
			Not judgable	56 (1.4%)	3 (1.0%)	53 (1.4%)
		ROS1	Negative	3396 (94.8%)	259 (95.6%)	3137 (94.8%)	0.1084
			Positive	70 (2.0%)	1 (0.4%)	69 (2.1%)
			Not judgable	115 (3.2%)	11 (4.1%)	104 (3.1%)
		BRAF(V600)	Negative	2678 (96.3%)	213 (98.6%)	2465 (96.1%)	0.1579
			Positive	17 (0.6%)	0 (0.0%)	17 (0.7%)
			Not judgable	85 (3.1%)	3 (1.4%)	82 (3.2%)
		MET exon 14 skipping mutation	Negative	685 (93.6%)	53 (98.1%)	632 (93.2%)	0.3298
			Positive	29 (4.0%)	1 (1.9%)	28 (4.1%)
			Not judgable	18 (2.5%)	0 (0.0%)	18 (2.7%)
		KRAS G12C mutation	Negative	600 (95.2%)	45 (95.7%)	555 (95.2%)	0.9155
			Positive	19 (3.0%)	1 (2.1%)	18 (3.1%)
			Not judgable	11 (1.7%)	1 (2.1%)	10 (1.7%)
		RET fusions	Negative	768 (96.4%)	57 (100.0%)	711 (96.1%)	0.3138
			Positive	7 (0.9%)	0 (0.0%)	7 (0.9%)
			Not judgable	22 (2.8%)	0 (0.0%)	22 (3.0%)
	Thyroid	RET fusions	Negative	53 (86.9%)	1 (100.0%)	52 (86.7%)	0.9261
			Positive	2 (3.3%)	0 (0.0%)	2 (3.3%)
			Not judgable	6 (9.8%)	0 (0.0%)	6 (10.0%)
		RET mutation	Negative	57 (95.0%)	-	57 (95.0%)	-
			Positive	2 (3.3%)	-	2 (3.3%)
			Not judgeable	1 (1.7%)	-	1 (1.7%)
	Bowel	KRAS	Negative	6489 (51.2%)	556 (77.4%)	5933 (49.7%)	<0.0001
			Positive	6154 (48.6%)	161 (22.4%)	5993 (50.2%)
			Not judgable	19 (0.2%)	1 (0.1%)	18 (0.2%)
		NRAS	Negative	10736 (95.6%)	639 (97.0%)	10097 (95.5%)	0.0612
			Positive	481 (4.3%)	18 (2.7%)	463 (4.4%)
			Not judgable	15 (0.1%)	2 (0.3%)	13 (0.1%)
		BRAF(V600)	Negative	10372 (93.8%)	612 (97.3%)	9760 (93.6%)	0.0008
			Positive	678 (6.1%)	17 (2.7%)	661 (6.3%)
			Not judgeable	10 (0.1%)	0 (0.0%)	10 (0.1%)
	Biliary Tract	FGFR2 fusion gene	Negative	123 (94.6%)	7 (87.5%)	116 (95.1%)	0.3992
			Positive	5 (3.8%)	1 (12.5%)	4 (3.3%)
			Not judgable	2 (1.5%)	0 (0.0%)	2 (1.6%)
	Skin	BRAF mutation	Negative	531 (80.3%)	21 (91.3%)	510 (79.9%)	0.3946
			Positive	124 (18.8%)	2 (8.7%)	122 (19.1%)
			Not judgeable	6 (0.9%)	0 (0.0%)	6 (0.9%)
	Solid tumors	NTRK1/2/3 fusion gene	Negative	1911 (97.5%)	131 (99.2%)	1780 (97.4%)	0.3676
			Positive	25 (1.3%)	1 (0.8%)	24 (1.3%)
			Not judgable	23 (1.2%)	0 (0.0%)	23 (1.3%)
PARP	Breast	gBRCA1	Negative	3868 (95.7%)	214 (95.5%)	3654 (95.7%)	0.9488
			Positive	152 (3.8%)	9 (4.0%)	143 (3.7%)
			Not judgable	23 (0.6%)	1 (0.4%)	22 (0.6%)
		gBRCA2	Negative	3715 (92.2%)	203 (91.0%)	3512 (92.3%)	0.5456
			Positive	282 (7.0%)	19 (8.5%)	263 (6.9%)
			Not judgable	33 (0.8%)	1 (0.4%)	32 (0.8%)
	Pancreas	gBRCA1	Negative	969 (98.8%)	21 (95.5%)	948 (98.9%)	0.301
			Positive	11 (1.1%)	1 (4.5%)	10 (1.0%)
			Not judgable	1 (0.1%)	0 (0.0%)	1 (0.1%)
		gBRCA2	Negative	941 (96.3%)	21 (91.3%)	920 (96.4%)	0.4056
			Positive	35 (3.6%)	2 (8.7%)	33 (3.5%)
			Not judgable	1 (0.1%)	0 (0.0%)	1 (0.1%)
	Prostate	gBRCA1	Negative	401 (98.8%)	9 (100.0%)	392 (98.7%)	0.9442
			Positive	4 (1.0%)	0 (0.0%)	4 (1.0%)
			Not judgable	1 (0.2%)	0 (0.0%)	1 (0.3%)
		gBRCA2	Negative	379 (93.8%)	9 (100.0%)	370 (93.7%)	0.7382
			Positive	20 (5.0%)	0 (0.0%)	20 (5.1%)
			Not judgable	5 (1.2%)	0 (0.0%)	5 (1.3%)
	Ovary/Fallopian Tube	gBRCA1	Negative	438 (87.6%)	31 (88.6%)	407 (87.5%)	0.76
			Positive	54 (10.8%)	3 (8.6%)	51 (11.0%)
			Not judgable	8 (1.6%)	1 (2.9%)	7 (1.5%)
		gBRCA2	Negative	469 (94.6%)	34 (97.1%)	435 (94.4%)	0.7093
			Positive	20 (4.0%)	1 (2.9%)	19 (4.1%)
			Not judgable	7 (1.4%)	0 (0.0%)	7 (1.5%)
		Homologous recombination repair deficiency	Negative	335 (62.5%)	38 (88.4%)	297 (60.2%)	0.0012
			Positive	186 (34.7%)	5 (11.6%)	181 (36.7%)
			Not judgable	15 (2.8%)	0 (0.0%)	15 (3.0%)
Immuno-checkpoint	Lung	PD-L1(IHC)	Negative	1626 (41.2%)	139 (49.6%)	1487 (40.6%)	0.0074
			Positive	2303 (58.4%)	141 (50.4%)	2162 (59.0%)
			Not judgable	17 (0.4%)	0 (0.0%)	17 (0.5%)
	Breast	PD-L1 protein	Negative	259 (56.2%)	14 (70.0%)	245 (55.6%)	0.4398
			Positive	201 (43.6%)	6 (30.0%)	195 (44.2%)
			Not judgable	1 (0.2%)	0 (0.0%)	1 (0.2%)
	Solid tumors	Microsatellite Anxiety Qualitative	Negative	5569 (95.5%)	361 (96.0%)	5208 (95.5%)	0.7634
			Positive	141 (2.4%)	7 (1.9%)	134 (2.5%)
			Not judgable	119 (2.0%)	8 (2.1%)	111 (2.0%)
		Mismatch repair loss	pMMR (normal)	577 (91.9%)	36 (97.3%)	541 (91.5%)	0.419
			dMMR (absent)	33 (5.3%)	1 (2.7%)	32 (5.4%)
			Not judgable	18 (2.9%)	0 (0.0%)	18 (3.0%)
		Tumor gene variants	TMB-High**	182 (11.2%)	20 (17.9%)	162 (10.7%)	0.02
			Other	1447 (88.8%)	92 (82.1%)	1355 (89.3%)
* Test for HER2 amp/no-amp differences
**TMB scoring ≥10mut/Mb
Data are shown as n (%) unless stated otherwise.
Amp: amplification; CGP: comprehensive genomic profiling; HER2: human epidermal growth factor receptor 2; no-amp: no-amplification; MMR: mismatch repair; PARP: poly ADP-ribose polymerase ;PD-L1: programmed death-ligand 1; TMB: Tumor Mutational Burden.

## Sheet: Table S6
Table S6 Detected driver gene fusions/rearrangements in cases with and without HER2 amplification
Driver genes (*)	Partner genes detected in HER2 Amp group	ALL (n)	HER2 amp (n)	HER2 no-amp (n)
ERG (3')	TMPRSS2	317	2	315
FGFR2 (5')	TACC2, CCDC6, ATE1, GAB2, PAH, PPP2R5C, PTPRE	234	6	228
FGFR3 (5')	TACC3, FAM53A, NSD2	215	12	203
BRAF (3')	BCR, KIAA1549, EXOC4, DENND2A, PRKDC, DGKI	188	6	182
ALK (3')	EML4, HMBOX1, FOPNL	181	5	176
RET(3')	CCDC6, KIF5B, NCOA4	171	6	165
ERBB2 (5'/3')	**	21	15	6
* The driver gene is primarily located on the upstream (5') or downstream (3') side of the breakpoint in the fusion gene, or on both sides (5'/3').
**ERBB2-GRB7, ERBB2-PGAP3, BRD4-ERBB2, ERBB2-BRD4, ERBB2-CACNG4, ERBB2-CDK12, ERBB2-GTF2A1, ERBB2-IKZF3, ERBB2-KRT23, ERBB2-PRKCA, ERBB2-SNRNP200, ERBB2-ZMAT4, GRB7-ERBB2, GTF2A1-ERBB2, MIEN1-ERBB2, PALD1-ERBB2, PGAP3-ERBB2, PRKCA-ERBB2, SPAG9-ERBB2, ZMAT4-ERBB2
amp: amplification; HER2: human epidermal growth factor receptor 2; no-amp: no-amplification.

## Sheet: Table S7
Table S7: Evaluation of expert panel-recommended genomically matched drug treatments(treatment policy and applied drug groups) for the HER2 amplification group and the HER2 no-amplification group
Tumor type	HER2 status	Total	"Administered the presented therapeutic agent" = "Yes"	Treatment policy *						Applied drug groups *
		(N)	(N)	Insurance treatment	Company clinical trials	Investigator-initiated clinical trials	Advanced medical treatment	Patient application medical treatment	Other	Anti-HER2 drugs	Trastuzumb	Trastuzumab emtansine	Trastuzumab deruxtecan	Pertuzumab	Lapatinib	Tumor-agnostic approval drugs**	Others	NA
ALL	No-amp	84255	5840	4,344 (74.4%)	710 (12.2%)	205 (3.5%)	19 (0.3%)	409 (7.0%)	153 (2.6%)	62 (1.1%)	9 (0.2%)	0 (0.0%)	51 (0.9%)	4 (0.1%)	2 (0.0%)	1596 (27.3%)	2674 (45.8%)	1508 (25.8%)
	Amp	5119	748	479 (64.0%)	134 (17.9%)	55 (7.4%)	0 (0.0%)	48 (6.4%)	32 (4.3%)	294 (39.3%)	203 (27.1%)	9 (1.2%)	74 (9.9%)	135 (18.0%)	7 (0.9%)	89 (11.9%)	125 (16.7%)	240 (32.1%)
Ampulla of Vater	No-amp	477	14	8 (57.1%)	2 (14.3%)	0 (0.0%)	0 (0.0%)	3 (21.4%)	1 (7.1%)	1 (7.1%)	0 (0.0%)	0 (0.0%)	1 (7.1%)	0 (0.0%)	0 (0.0%)	3 (21.4%)	5 (35.7%)	5 (35.7%)
	Amp	54	6	2 (33.3%)	3 (50.0%)	1 (16.7%)	0 (0.0%)	0 (0.0%)	0 (0.0%)	2 (33.3%)	2 (33.3%)	0 (0.0%)	0 (0.0%)	0 (0.0%)	0 (0.0%)	0 (0.0%)	2 (33.3%)	2 (33.3%)
Biliary Tract	No-amp	7293	435	302 (69.4%)	67 (15.4%)	21 (4.8%)	1 (0.2%)	34 (7.8%)	10 (2.3%)	1 (0.2%)	1 (0.2%)	0 (0.0%)	0 (0.0%)	0 (0.0%)	0 (0.0%)	150 (34.5%)	150 (34.5%)	134 (30.8%)
	Amp	673	79	27 (34.2%)	25 (31.6%)	7 (8.9%)	0 (0.0%)	14 (17.7%)	6 (7.6%)	10 (12.7%)	9 (11.4%)	0 (0.0%)	1 (1.3%)	5 (6.3%)	0 (0.0%)	18 (22.8%)	8 (10.1%)	43 (54.4%)
Bladder/Urinary tract	No-amp	1327	109	56 (51.4%)	27 (24.8%)	11 (10.1%)	1 (0.9%)	10 (9.2%)	4 (3.7%)	0 (0.0%)	0 (0.0%)	0 (0.0%)	0 (0.0%)	0 (0.0%)	0 (0.0%)	35 (32.1%)	24 (22.0%)	50 (45.9%)
	Amp	157	19	10 (52.6%)	5 (26.3%)	3 (15.8%)	0 (0.0%)	0 (0.0%)	1 (5.3%)	1 (5.3%)	1 (5.3%)	0 (0.0%)	0 (0.0%)	1 (5.3%)	0 (0.0%)	5 (26.3%)	5 (26.3%)	8 (42.1%)
Bowel	No-amp	140,85	811	575 (70.9%)	124 (15.3%)	44 (5.4%)	1 (0.1%)	48 (5.9%)	19 (2.3%)	6 (0.7%)	3 (0.4%)	0 (0.0%)	2 (0.2%)	3 (0.4%)	1 (0.1%)	255 (31.4%)	334 (41.2%)	216 (26.6%)
	Amp	803	174	131 (75.3%)	25 (14.4%)	8 (4.6%)	0 (0.0%)	4 (2.3%)	6 (3.4%)	114 (65.5%)	109 (62.6%)	0 (0.0%)	3 (1.7%)	106 (60.9%)	1 (0.6%)	9 (5.2%)	13 (7.5%)	38 (21.8%)
Breast	No-amp	6081	648	575 (88.7%)	35 (5.4%)	9 (1.4%)	0 (0.0%)	18 (2.8%)	11 (1.7%)	14 (2.2%)	2 (0.3%)	0 (0.0%)	11 (1.7%)	1 (0.2%)	1 (0.2%)	139 (21.5%)	409 (63.1%)	86 (13.3%)
	Amp	639	111	107 (96.4%)	3 (2.7%)	0 (0.0%)	0 (0.0%)	0 (0.0%)	1 (0.9%)	70 (63.1%)	29 (26.1%)	8 (7.2%)	27 (24.3%)	17 (15.3%)	6 (5.4%)	15 (13.5%)	20 (18.0%)	6 (5.4%)
Cervix	No-amp	2036	165	101 (61.2%)	21 (12.7%)	15 (9.1%)	0 (0.0%)	22 (13.3%)	6 (3.6%)	1 (0.6%)	0 (0.0%)	0 (0.0%)	1 (0.6%)	0 (0.0%)	0 (0.0%)	83 (50.3%)	17 (10.3%)	64 (38.8%)
	Amp	141	19	4 (21.1%)	5 (26.3%)	5 (26.3%)	0 (0.0%)	4 (21.1%)	1 (5.3%)	2 (10.5%)	2 (10.5%)	0 (0.0%)	0 (0.0%)	0 (0.0%)	0 (0.0%)	3 (15.8%)	1 (5.3%)	13 (68.4%)
CNS/Brain	No-amp	2126	143	62 (43.4%)	12 (8.4%)	9 (6.3%)	0 (0.0%)	49 (34.3%)	11 (7.7%)	0 (0.0%)	0 (0.0%)	0 (0.0%)	0 (0.0%)	0 (0.0%)	0 (0.0%)	40 (28.0%)	26 (18.2%)	77 (53.8%)
	Amp	32	3	2 (66.7%)	0 (0.0%)	0 (0.0%)	0 (0.0%)	1 (33.3%)	0 (0.0%)	0 (0.0%)	0 (0.0%)	0 (0.0%)	0 (0.0%)	0 (0.0%)	0 (0.0%)	1 (33.3%)	1 (33.3%)	1 (33.3%)
Esophagus/Stomach	No-amp	4790	187	100 (53.5%)	48 (25.7%)	17 (9.1%)	7 (3.7%)	9 (4.8%)	6 (3.2%)	2 (1.1%)	0 (0.0%)	0 (0.0%)	2 (1.1%)	0 (0.0%)	0 (0.0%)	45 (24.1%)	68 (36.4%)	72 (38.5%)
	Amp	709	93	69 (74.2%)	16 (17.2%)	7 (7.5%)	0 (0.0%)	1 (1.1%)	0 (0.0%)	47 (50.5%)	21 (22.6%)	0 (0.0%)	27 (29.0%)	0 (0.0%)	0 (0.0%)	8 (8.6%)	10 (10.8%)	28 (30.1%)
Head and Neck	No-amp	2680	130	83 (63.8%)	24 (18.5%)	7 (5.4%)	1 (0.8%)	9 (6.9%)	6 (4.6%)	1 (0.8%)	1 (0.8%)	0 (0.0%)	0 (0.0%)	0 (0.0%)	0 (0.0%)	44 (33.8%)	43 (33.1%)	42 (32.3%)
	Amp	231	35	21 (60.0%)	5 (14.3%)	4 (11.4%)	0 (0.0%)	5 (14.3%)	0 (0.0%)	15 (42.9%)	15 (42.9%)	0 (0.0%)	0 (0.0%)	0 (0.0%)	0 (0.0%)	1 (2.9%)	4 (11.4%)	15 (42.9%)
Kidney	No-amp	679	40	33 (82.5%)	5 (12.5%)	2 (5.0%)	0 (0.0%)	0 (0.0%)	0 (0.0%)	0 (0.0%)	0 (0.0%)	0 (0.0%)	0 (0.0%)	0 (0.0%)	0 (0.0%)	2 (5.0%)	29 (72.5%)	9 (22.5%)
	Amp	17	0	-	-	-	-	-	-	-	-	-	-	-	-	-	-	-
Liver	No-amp	755	42	29 (69.0%)	11 (26.2%)	0 (0.0%)	0 (0.0%)	2 (4.8%)	0 (0.0%)	0 (0.0%)	0 (0.0%)	0 (0.0%)	0 (0.0%)	0 (0.0%)	0 (0.0%)	10 (23.8%)	19 (45.2%)	13 (31.0%)
	Amp	30	4	2 (50.0%)	0 (0.0%)	1 (25.0%)	0 (0.0%)	0 (0.0%)	1 (25.0%)	1 (25.0%)	0 (0.0%)	0 (0.0%)	1 (25.0%)	0 (0.0%)	0 (0.0%)	0 (0.0%)	2 (50.0%)	1 (25.0%)
Lung	No-amp	5069	706	602 (85.3%)	76 (10.8%)	10 (1.4%)	0 (0.0%)	4 (0.6%)	14 (2.0%)	34 (4.8%)	1 (0.1%)	0 (0.0%)	33 (4.7%)	0 (0.0%)	0 (0.0%)	158 (22.4%)	393 (55.7%)	121 (17.1%)
	Amp	348	58	37 (63.8%)	13 (22.4%)	3 (5.2%)	0 (0.0%)	2 (3.4%)	3 (5.2%)	11 (19.0%)	1 (1.7%)	0 (0.0%)	10 (17.2%)	0 (0.0%)	0 (0.0%)	5 (8.6%)	21 (36.2%)	21 (36.2%)
Ovary/Fallopian Tube	No-amp	4562	327	247 (75.5%)	51 (15.6%)	9 (2.8%)	0 (0.0%)	16 (4.9%)	4 (1.2%)	0 (0.0%)	0 (0.0%)	0 (0.0%)	0 (0.0%)	0 (0.0%)	0 (0.0%)	81 (24.8%)	156 (47.7%)	90 (27.5%)
	Amp	379	34	17 (50.0%)	9 (26.5%)	2 (5.9%)	0 (0.0%)	3 (8.8%)	3 (8.8%)	4 (11.8%)	1 (2.9%)	0 (0.0%)	2 (5.9%)	1 (2.9%)	0 (0.0%)	9 (26.5%)	7 (20.6%)	14 (41.2%)
Pancreas	No-amp	13730	408	276 (67.6%)	86 (21.1%)	16 (3.9%)	0 (0.0%)	20 (4.9%)	10 (2.5%)	0 (0.0%)	0 (0.0%)	0 (0.0%)	0 (0.0%)	0 (0.0%)	0 (0.0%)	87 (21.3%)	192 (47.1%)	129 (31.6%)
	Amp	246	22	8 (36.4%)	6 (27.3%)	4 (18.2%)	0 (0.0%)	1 (4.5%)	3 (13.6%)	2 (9.1%)	0 (0.0%)	1 (4.5%)	1 (4.5%)	0 (0.0%)	0 (0.0%)	2 (9.1%)	8 (36.4%)	10 (45.5%)
Peritoneum	No-amp	577	39	29 (74.4%)	3 (7.7%)	2 (5.1%)	0 (0.0%)	5 (12.8%)	0 (0.0%)	0 (0.0%)	0 (0.0%)	0 (0.0%)	0 (0.0%)	0 (0.0%)	0 (0.0%)	9 (23.1%)	16 (41.0%)	14 (35.9%)
	Amp	13	0	-	-	-	-	-	-	-	-	-	-	-	-	-	-	-
Prostate	No-amp	5421	649	592 (91.2%)	9 (1.4%)	7 (1.1%)	1 (0.2%)	29 (4.5%)	11 (1.7%)	0 (0.0%)	0 (0.0%)	0 (0.0%)	0 (0.0%)	0 (0.0%)	0 (0.0%)	85 (13.1%)	479 (73.8%)	85 (13.1%)
	Amp	89	12	7 (58.3%)	2 (16.7%)	1 (8.3%)	0 (0.0%)	1 (8.3%)	1 (8.3%)	0 (0.0%)	0 (0.0%)	0 (0.0%)	0 (0.0%)	0 (0.0%)	0 (0.0%)	0 (0.0%)	8 (66.7%)	4 (33.3%)
Skin	No-amp	1290	143	99 (69.2%)	7 (4.9%)	2 (1.4%)	6 (4.2%)	16 (11.2%)	13 (9.1%)	0 (0.0%)	0 (0.0%)	0 (0.0%)	0 (0.0%)	0 (0.0%)	0 (0.0%)	69 (48.3%)	44 (30.8%)	30 (21.0%)
	Amp	91	19	8 (42.1%)	6 (31.6%)	1 (5.3%)	0 (0.0%)	3 (15.8%)	1 (5.3%)	3 (15.8%)	3 (15.8%)	0 (0.0%)	0 (0.0%)	2 (10.5%)	0 (0.0%)	4 (21.1%)	3 (15.8%)	9 (47.4%)
Soft Tissue	No-amp	3256	188	122 (64.9%)	24 (12.8%)	3 (1.6%)	1 (0.5%)	32 (17.0%)	6 (3.2%)	0 (0.0%)	0 (0.0%)	0 (0.0%)	0 (0.0%)	0 (0.0%)	0 (0.0%)	49 (26.1%)	73 (38.8%)	66 (35.1%)
	Amp	37	5	1 (20.0%)	0 (0.0%)	1 (20.0%)	0 (0.0%)	3 (60.0%)	0 (0.0%)	0 (0.0%)	0 (0.0%)	0 (0.0%)	0 (0.0%)	0 (0.0%)	0 (0.0%)	1 (20.0%)	0 (0.0%)	4 (80.0%)
Thymus	No-amp	624	25	16 (64.0%)	2 (8.0%)	1 (4.0%)	0 (0.0%)	2 (8.0%)	4 (16.0%)	0 (0.0%)	0 (0.0%)	0 (0.0%)	0 (0.0%)	0 (0.0%)	0 (0.0%)	6 (24.0%)	14 (56.0%)	5 (20.0%)
	Amp	34	2	0 (0.0%)	0 (0.0%)	0 (0.0%)	0 (0.0%)	1 (50.0%)	1 (50.0%)	0 (0.0%)	0 (0.0%)	0 (0.0%)	0 (0.0%)	0 (0.0%)	0 (0.0%)	0 (0.0%)	1 (50.0%)	1 (50.0%)
Thyroid	No-amp	883	161	86 (53.4%)	25 (15.5%)	3 (1.9%)	0 (0.0%)	47 (29.2%)	0 (0.0%)	0 (0.0%)	0 (0.0%)	0 (0.0%)	0 (0.0%)	0 (0.0%)	0 (0.0%)	72 (44.7%)	11 (6.8%)	78 (48.4%)
	Amp	9	3	3 (100.0%)	0 (0.0%)	0 (0.0%)	0 (0.0%)	0 (0.0%)	0 (0.0%)	0 (0.0%)	0 (0.0%)	0 (0.0%)	0 (0.0%)	0 (0.0%)	0 (0.0%)	3 (100.0%)	0 (0.0%)	0 (0.0%)
Uterus	No-amp	2810	160	110 (68.8%)	20 (12.5%)	10 (6.3%)	0 (0.0%)	15 (9.4%)	5 (3.1%)	0 (0.0%)	0 (0.0%)	0 (0.0%)	0 (0.0%)	0 (0.0%)	0 (0.0%)	63 (39.4%)	41 (25.6%)	56 (35.0%)
	Amp	258	28	7 (25.0%)	9 (32.1%)	6 (21.4%)	0 (0.0%)	3 (10.7%)	3 (10.7%)	3 (10.7%)	1 (3.6%)	0 (0.0%)	2 (7.1%)	0 (0.0%)	0 (0.0%)	3 (10.7%)	4 (14.3%)	18 (64.3%)
Other	No-amp	2192	212	180 (84.9%)	17 (8.0%)	4 (1.9%)	0 (0.0%)	5 (2.4%)	6 (2.8%)	2 (0.9%)	1 (0.5%)	0 (0.0%)	1 (0.5%)	0 (0.0%)	0 (0.0%)	73 (34.4%)	104 (49.1%)	33 (15.6%)
	Amp	102	19	15 (78.9%)	1 (5.3%)	1 (5.3%)	0 (0.0%)	2 (10.5%)	0 (0.0%)	9 (47.4%)	9 (47.4%)	0 (0.0%)	0 (0.0%)	3 (15.8%)	0 (0.0%)	1 (5.3%)	5 (26.3%)	4 (21.1%)
Data are shown as n (%) unless stated otherwise.
* Subjects were those with “Administered the presented therapeutic agent” = “Yes.”
** “Tumor-agnostic approval drugs” include pembrolizumab, dabrafenib, entrectinib, larotrectinib, and seplecatinib.
amp: amplification; CNS: central nervous system; HER2: human epidermal growth factor receptor 2; NA: not applicable; no-amp: no-amplification.
